# Supplementary material for: UAS imagery reveals new survey opportunities for counting hippos
Source: PLoS One. 2018 Nov 14;13(11):e0206413. doi: 10.1371/journal.pone.0206413 (PMC6235304; doi:10.1371/journal.pone.0206413)
Supplement: S1 Table — (XLSX) [file pone.0206413.s001.xlsx]

## Sheet: Feuil2
					Simulation of random observers/pictures combination selection
				Observers
		Image	Code	Obs. 1	Obs. 2	Obs. 3	Obs. 4	Obs. 5	Obs. 6	Obs. 7	Obs. 8
		1	1_7_2_37	0.836066	0.868852	0.819672	0.737705	0.770492	0.819672	0.852459	0.819672
		2	10_3_19_105	0.934426	0.901639	0.901639	0.868852	0.901639	0.934426	0.836066	0.901639
		3	100_7_30_123	0.918033	0.868852	0.852459	0.754098	0.786885	0.836066	0.754098	0.803279
		4	101_9_14_73	0.786885	0.819672	0.786885	0.737705	0.754098	0.770492	0.688525	0.754098
		5	102_1_15_129	0.934426	0.803279	0.836066	0.803279	0.786885	0.770492	0.721311	0.786885
		6	103_5_8_54	0.786885	0.836066	0.819672	0.721311	0.786885	0.770492	0.754098	0.836066
		7	104_3_8_65	0.934426	0.934426	0.901639	0.901639	0.901639	0.918033	0.95082	0.918033
		8	105_7_4_41	0.852459	0.836066	0.836066	0.688525	0.672131	0.803279	0.770492	0.852459
		9	106_10_5_38	0.737705	0.688525	0.754098	0.655738	0.622951	0.737705	0.704918	0.754098
		10	107_6_24_118	0.95082	0.934426	0.852459	0.885246	0.967213	0.885246	0.803279	0.95082
		11	108_1_5_60	0.918033	0.918033	0.918033	0.852459	0.901639	0.901639	0.819672	0.901639
		12	109_7_27_124	0.770492	0.819672	0.819672	0.704918	0.770492	0.786885	0.704918	0.770492
		13	11_1_3_59	0.918033	0.885246	0.901639	0.901639	0.885246	0.885246	0.836066	0.934426
		14	110_6_21_98	0.95082	0.934426	0.901639	0.918033	0.934426	0.901639	0.868852	0.901639
		15	111_7_26_123	0.901639	0.868852	0.836066	0.770492	0.803279	0.754098	0.672131	0.803279
		16	112_6_8_56	0.967213	0.934426	0.95082	0.95082	0.819672	0.885246	0.836066	0.934426
		17	113_7_16_83	0.754098	0.819672	0.803279	0.622951	0.672131	0.622951	0.52459	0.655738
		18	114_5_12_72	0.721311	0.836066	0.836066	0.737705	0.688525	0.672131	0.688525	0.737705
		19	115_5_21_113	0.803279	0.819672	0.836066	0.704918	0.803279	0.704918	0.754098	0.819672
		20	116_9_32_135	0.819672	0.819672	0.836066	0.721311	0.770492	0.737705	0.737705	0.803279
		21	117_10_21_116	0.770492	0.770492	0.803279	0.770492	0.786885	0.721311	0.770492	0.786885
		22	118_5_18_97	0.803279	0.803279	0.819672	0.786885	0.803279	0.770492	0.754098	0.754098
		23	119_5_19_94	0.868852	0.852459	0.754098	0.672131	0.655738	0.672131	0.688525	0.704918
		24	12_7_22_106	0.868852	0.918033	0.95082	0.901639	0.901639	0.885246	0.803279	0.868852
		25	120_3_1_44	0.885246	0.918033	0.918033	0.868852	0.819672	0.885246	0.868852	0.852459
		…	…	…	…	…	…	…	…	…	…
		252	99_7_9_60	0.901639	0.967213	0.901639	0.885246	0.885246	0.688525	0.639344	0.786885
				Number of photos used
			Number of observers	1	2	3	4	5	6	7	8	9	10
			1	1.241	1.154	1.129	1.114	1.103	1.095	1.081	1.074	1.073	1.069
			2	1.183	1.108	1.09	1.077	1.069	1.066	1.052	1.049	1.045	1.041
			3	1.169	1.097	1.074	1.065	1.059	1.05	1.04	1.043	1.04	1.038
