# Supplementary material for: UAS imagery reveals new survey opportunities for counting hippos
Source: PLoS One. 2018 Nov 14;13(11):e0206413. doi: 10.1371/journal.pone.0206413 (PMC6235304; doi:10.1371/journal.pone.0206413)
Supplement: S2 Table — Flight parameters and counts from the different observers are associated to each photo. (XLSX) [file pone.0206413.s002.xlsx]

## Sheet: Images&parameters
Code name	Photo	N° flight	Altitude GPS	Altitude flight plan theoritical	N° photo	Random N°	Random selection		Sun reflection	Cloud cover	Wind force (m/s)	Time photo					ISO	Shutter speed	Total counts (definite + possible observations), possible observations, LC (Average LC per image)																								Total number estimated	DR compared to total count
												Hours	Minutes	Time	Decimal hours	Classification			Simon (1)			Julie (2)			Basile (3)			Luc (4)			Danièle (5)			Monique (6)			Marie-Christine (7)			Kathy (8)				Simon (1)	Julie (2)	Basile (3)	Luc (4)	Danièle (5)	Monique (6)
1_7_2_37	DSC05726.JPG	7	36.83	40	2	1	0.598829	160	0	1	2	7	59	7:59	7.98333	7	400	1600	51	8	0.843137	53	4	0.924528	50	8	0.84	45	6	0.866667	47	5	0.893617	50	8	0.84	52	8	0.846154	50	3	0.94	59	0.864407	0.898305	0.847458	0.762712	0.79661	0.847458
10_3_19_105	DSC07204.JPG	3	105.32	100	19	10	0.0657583	14	0	1	3	8	39	8:39	8.65	8	200	2000	57	5	0.912281	55	3	0.945455	55	10	0.818182	53	9	0.830189	55	6	0.890909	57	7	0.877193	51	14	0.72549	55	4	0.927273	60	0.95	0.916667	0.916667	0.883333	0.916667	0.95
100_7_30_123	DSC06763.JPG	7	123.25	120	30	100	0.451005	112	0	1	2	8	37	8:37	8.61667	8	400	1600	56	11	0.803571	53	4	0.924528	52	4	0.923077	46	10	0.782609	48	7	0.854167	51	10	0.803922	46	7	0.847826	49	4	0.918367	59	0.949153	0.898305	0.881356	0.779661	0.813559	0.864407
101_9_14_73	DSC06330.JPG	9	73.34	80	14	101	0.796914	209	1	1	5	9	4	9:4	9.06667	9	200	2000	48	6	0.875	50	2	0.96	48	12	0.75	45	16	0.644444	46	10	0.782609	47	14	0.702128	42	12	0.714286	46	10	0.782609	57	0.842105	0.877193	0.842105	0.789474	0.807018	0.824561
102_1_15_129	DSC07444.JPG	1	129.33	120	15	102	0.342975	82	1	0	4	10	58	10:58	10.9667	10	100	2000	57	6	0.894737	49	2	0.959184	51	8	0.843137	49	16	0.673469	48	4	0.916667	47	8	0.829787	44	12	0.727273	48	3	0.9375	57	1	0.859649	0.894737	0.859649	0.842105	0.824561
103_5_8_54	DSC06068.JPG	5	54.16	60	8	103	0.186302	40	1	2	5	11	45	11:45	11.75	11	200	2000	48	6	0.875	51	2	0.960784	50	11	0.78	44	22	0.5	48	3	0.9375	47	13	0.723404	46	21	0.543478	51	10	0.803922	58	0.827586	0.87931	0.862069	0.758621	0.827586	0.810345
104_3_8_65	DSC06364.JPG	3	64.89	60	8	104	0.875702	230	0	1	3	8	13	8:13	8.21667	8	200	2000	57	1	0.982456	57	1	0.982456	55	0	1	55	7	0.872727	55	3	0.945455	56	5	0.910714	58	13	0.775862	56	1	0.982143	60	0.95	0.95	0.916667	0.916667	0.916667	0.933333
105_7_4_41	DSC05834.JPG	7	41.35	40	4	105	0.43351	109	0	1	2	8	3	8:3	8.05	8	400	1600	52	6	0.884615	51	3	0.941176	51	4	0.921569	42	11	0.738095	41	1	0.97561	49	10	0.795918	47	15	0.680851	52	6	0.884615	59	0.881356	0.864407	0.864407	0.711864	0.694915	0.830508
106_10_5_38	DSC06003.JPG	10	37.8	40	5	106	0.0662134	15	0	1	1	6	53	6:53	6.88333	6	400	1600	45	5	0.888889	42	2	0.952381	46	7	0.847826	40	12	0.7	38	2	0.947368	45	8	0.822222	43	7	0.837209	46	4	0.913043	57	0.789474	0.736842	0.807018	0.701754	0.666667	0.789474
107_6_24_118	DSC07010.JPG	6	117.81	120	24	107	0.430482	107	0	1	2	7	27	7:27	7.45	7	200	2000	58	4	0.931034	57	3	0.947368	52	1	0.980769	54	12	0.777778	59	5	0.915254	54	7	0.87037	49	8	0.836735	58	10	0.827586	61	0.95082	0.934426	0.852459	0.885246	0.967213	0.885246
108_1_5_60	DSC06603.JPG	1	59.63	60	5	108	0.758442	194	0	0	4	10	35	10:35	10.5833	10	100	2000	56	2	0.964286	56	2	0.964286	56	2	0.964286	52	3	0.942308	55	1	0.981818	55	5	0.909091	50	7	0.86	55	1	0.981818	57	0.982456	0.982456	0.982456	0.912281	0.964912	0.964912
109_7_27_124	DSC06664.JPG	7	124.2	120	27	109	0.219938	54	0	1	2	8	33	8:33	8.55	8	400	1600	47	5	0.893617	50	4	0.92	50	5	0.9	43	8	0.813953	47	8	0.829787	48	9	0.8125	43	10	0.767442	47	5	0.893617	59	0.79661	0.847458	0.847458	0.728814	0.79661	0.813559
11_1_3_59	DSC06508.JPG	1	58.54	60	3	11	0.758563	195	1	0	4	10	33	10:33	10.55	10	100	2000	56	2	0.964286	54	0	1	55	4	0.927273	55	5	0.909091	54	2	0.962963	54	12	0.777778	51	8	0.843137	57	2	0.964912	57	0.982456	0.947368	0.964912	0.964912	0.947368	0.947368
110_6_21_98	DSC06896.JPG	6	98.45	100	21	110	0.985606	252	0	1	2	7	23	7:23	7.38333	7	200	2000	58	4	0.931034	57	1	0.982456	55	3	0.945455	56	11	0.803571	57	4	0.929825	55	3	0.945455	53	13	0.754717	55	5	0.909091	61	0.95082	0.934426	0.901639	0.918033	0.934426	0.901639
111_7_26_123	DSC06629.JPG	7	122.6	120	26	111	0.18573	39	0	1	2	8	31	8:31	8.51667	8	400	1600	55	15	0.727273	53	9	0.830189	51	15	0.705882	47	11	0.765957	49	12	0.755102	46	11	0.76087	41	9	0.780488	49	11	0.77551	59	0.932203	0.898305	0.864407	0.79661	0.830508	0.779661
112_6_8_56	DSC06125.JPG	6	56.27	60	8	112	0.451923	114	0	1	2	7	3	7:3	7.05	7	200	2000	59	2	0.966102	57	0	1	58	2	0.965517	58	12	0.793103	50	2	0.96	54	3	0.944444	51	7	0.862745	57	2	0.964912	61	0.967213	0.934426	0.95082	0.95082	0.819672	0.885246
113_7_16_83	DSC06279.JPG	7	82.57	80	16	113	0.572939	152	0	1	2	8	18	8:18	8.3	8	400	1600	46	4	0.913043	50	4	0.92	49	10	0.795918	38	4	0.894737	41	6	0.853659	38	2	0.947368	32	9	0.71875	40	3	0.925	59	0.779661	0.847458	0.830508	0.644068	0.694915	0.644068
114_5_12_72	DSC06267.JPG	5	71.58	80	12	114	0.202116	44	2	2	5	11	52	11:52	11.8667	11	200	2000	44	4	0.909091	51	5	0.901961	51	6	0.882353	45	17	0.622222	42	11	0.738095	41	11	0.731707	42	15	0.642857	45	6	0.866667	58	0.758621	0.87931	0.87931	0.775862	0.724138	0.706897
115_5_21_113	DSC06724.JPG	5	112.85	120	21	115	0.45975	119	0	2	5	12	6	12:6	12.1	12	200	2000	49	19	0.612245	50	2	0.96	51	6	0.882353	43	26	0.395349	49	3	0.938776	43	12	0.72093	46	17	0.630435	50	11	0.78	58	0.844828	0.862069	0.87931	0.741379	0.844828	0.741379
116_9_32_135	DSC07114.JPG	9	135.38	140	32	116	0.836571	222	1	1	5	9	29	9:29	9.48333	9	200	2000	50	9	0.82	50	3	0.94	51	4	0.921569	44	13	0.704545	47	3	0.93617	45	8	0.822222	45	17	0.622222	49	8	0.836735	57	0.877193	0.877193	0.894737	0.77193	0.824561	0.789474
117_10_21_116	DSC06899.JPG	10	115.51	120	21	117	0.956624	244	0	1	1	7	19	7:19	7.31667	7	400	1600	47	2	0.957447	47	0	1	49	5	0.897959	47	7	0.851064	48	2	0.958333	44	6	0.863636	47	13	0.723404	48	6	0.875	57	0.824561	0.824561	0.859649	0.824561	0.842105	0.77193
118_5_18_97	DSC06535.JPG	5	97.21	100	18	118	0.642741	173	0	2	5	12	0	12:0	12	12	200	2000	49	11	0.77551	49	2	0.959184	50	9	0.82	48	26	0.458333	49	4	0.918367	47	9	0.808511	46	14	0.695652	46	10	0.782609	58	0.844828	0.844828	0.862069	0.827586	0.844828	0.810345
119_5_19_94	DSC06581.JPG	5	94.36	100	19	119	0.268135	69	2	2	5	12	2	12:2	12.0333	12	200	2000	53	18	0.660377	52	1	0.980769	46	11	0.76087	41	22	0.463415	40	7	0.825	41	11	0.731707	42	18	0.571429	43	18	0.581395	58	0.913793	0.896552	0.793103	0.706897	0.689655	0.706897
12_7_22_106	DSC06493.JPG	7	106.13	100	22	12	0.367145	88	0	1	2	8	26	8:26	8.43333	8	400	1600	53	5	0.90566	56	1	0.982143	58	4	0.931034	55	9	0.836364	55	1	0.981818	54	4	0.925926	49	9	0.816327	53	8	0.849057	59	0.898305	0.949153	0.983051	0.932203	0.932203	0.915254
120_3_1_44	DSC05733.JPG	3	43.86	40	1	120	0.210208	51	0	1	3	7	54	7:54	7.9	7	200	2000	54	3	0.944444	56	2	0.964286	56	3	0.946429	53	4	0.924528	50	4	0.92	54	3	0.944444	53	5	0.90566	52	3	0.942308	60	0.9	0.933333	0.933333	0.883333	0.833333	0.9
121_1_14_112	DSC07387.JPG	1	112.05	120	14	121	0.956661	245	0	0	4	10	56	10:56	10.9333	10	100	2000	55	5	0.909091	57	0	1	59	7	0.881356	50	11	0.78	56	6	0.892857	53	6	0.886792	51	17	0.666667	54	14	0.740741	57	0.964912	1	1.03509	0.877193	0.982456	0.929825
122_3_16_82	DSC07023.JPG	3	82.33	80	16	122	0.594894	158	0	1	3	8	33	8:33	8.55	8	200	2000	56	4	0.928571	56	1	0.982143	57	3	0.947368	56	15	0.732143	55	3	0.945455	56	4	0.928571	52	17	0.673077	54	7	0.87037	60	0.933333	0.933333	0.95	0.933333	0.916667	0.933333
123_6_10_58	DSC06271.JPG	6	58.29	60	10	123	0.65597	178	0	1	2	7	6	7:6	7.1	7	200	2000	56	2	0.964286	59	3	0.949153	58	2	0.965517	53	9	0.830189	56	3	0.946429	55	4	0.927273	55	7	0.872727	52	5	0.903846	61	0.918033	0.967213	0.95082	0.868852	0.918033	0.901639
124_8_4_38	DSC05886.JPG	8	38.07	40	4	124	0.084907	17	0	2	2	7	27	7:27	7.45	7	400	1600	47	5	0.893617	55	1	0.981818	52	7	0.865385	40	9	0.775	41	1	0.97561	43	6	0.860465	40	6	0.85	41	8	0.804878	55	0.854545	1	0.945455	0.727273	0.745455	0.781818
125_3_30_144	DSC07669.JPG	3	144.11	140	30	125	0.428045	105	0	1	3	8	58	8:58	8.96667	8	200	2000	62	9	0.854839	61	1	0.983607	56	2	0.964286	54	17	0.685185	55	5	0.909091	56	9	0.839286	54	16	0.703704	53	12	0.773585	60	1.03333	1.01667	0.933333	0.9	0.916667	0.933333
126_3_20_99	DSC07236.JPG	3	99.1	100	20	126	0.685115	181	0	1	3	8	41	8:41	8.68333	8	200	2000	57	3	0.947368	58	1	0.982759	52	0	1	56	15	0.732143	54	1	0.981481	56	3	0.946429	50	10	0.8	55	13	0.763636	60	0.95	0.966667	0.866667	0.933333	0.9	0.933333
127_10_9_57	DSC06243.JPG	10	57.37	60	9	127	0.465312	121	0	1	1	6	59	6:59	6.98333	6	400	1600	47	4	0.914894	48	0	1	48	2	0.958333	46	12	0.73913	44	2	0.954545	44	2	0.954545	41	11	0.731707	47	7	0.851064	57	0.824561	0.842105	0.842105	0.807018	0.77193	0.77193
128_9_16_76	DSC06461.JPG	9	76.08	80	16	128	0.304865	77	1	1	5	9	8	9:8	9.13333	9	200	2000	48	4	0.916667	49	1	0.979592	47	3	0.93617	49	17	0.653061	45	2	0.955556	45	7	0.844444	42	12	0.714286	43	6	0.860465	57	0.842105	0.859649	0.824561	0.859649	0.789474	0.789474
129_3_4_44	DSC06073.JPG	3	44.02	40	4	129	0.88505	233	0	1	3	8	4	8:4	8.06667	8	200	2000	60	2	0.966667	58	1	0.982759	56	0	1	56	8	0.857143	57	2	0.964912	58	0	1	54	5	0.907407	54	6	0.888889	60	1	0.966667	0.933333	0.933333	0.95	0.966667
13_7_11_67	DSC06092.JPG	7	66.57	60	11	13	0.0493621	10	0	1	2	8	12	8:12	8.2	8	400	1600	55	5	0.909091	57	0	1	58	2	0.965517	52	0	1	52	3	0.942308	54	3	0.944444	52	15	0.711538	53	9	0.830189	59	0.932203	0.966102	0.983051	0.881356	0.881356	0.915254
130_10_17_97	DSC06680.JPG	10	96.64	100	17	130	0.545559	143	0	1	1	7	12	7:12	7.2	7	400	1600	44	5	0.886364	46	0	1	45	6	0.866667	43	6	0.860465	42	3	0.928571	44	4	0.909091	42	11	0.738095	44	9	0.795455	57	0.77193	0.807018	0.789474	0.754386	0.736842	0.77193
131_9_31_133	DSC07078.JPG	9	133.43	140	31	131	0.573162	153	1	1	5	9	28	9:28	9.46667	9	200	2000	48	4	0.916667	49	1	0.979592	48	1	0.979167	47	15	0.680851	47	4	0.914894	45	6	0.866667	44	12	0.727273	44	14	0.681818	57	0.842105	0.859649	0.842105	0.824561	0.824561	0.789474
132_9_13_74	DSC06286.JPG	9	74.01	80	13	132	0.556691	146	1	1	5	9	3	9:3	9.05	9	200	2000	47	7	0.851064	50	3	0.94	48	1	0.979167	45	15	0.666667	44	4	0.909091	45	11	0.755556	43	13	0.697674	44	18	0.590909	57	0.824561	0.877193	0.842105	0.789474	0.77193	0.789474
133_9_36_87	DSC07246.JPG	9	87.09	80	36	133	0.775835	201	1	1	5	9	34	9:34	9.56667	9	200	2000	50	6	0.88	48	0	1	48	2	0.958333	47	16	0.659574	46	3	0.934783	45	4	0.911111	43	10	0.767442	50	15	0.7	57	0.877193	0.842105	0.842105	0.824561	0.807018	0.789474
134_10_14_77	DSC06537.JPG	10	77.3	80	14	134	0.480677	128	0	1	1	7	8	7:8	7.13333	7	400	1600	47	6	0.87234	45	2	0.955556	47	6	0.87234	45	16	0.644444	43	4	0.906977	42	3	0.928571	42	12	0.714286	44	13	0.704545	57	0.824561	0.789474	0.824561	0.789474	0.754386	0.736842
135_8_30_119	DSC06934.JPG	8	119.22	120	30	135	0.369468	89	0	2	2	8	2	8:2	8.03333	8	400	1600	41	12	0.707317	47	4	0.914894	46	8	0.826087	39	16	0.589744	39	8	0.794872	36	7	0.805556	37	11	0.702703	34	14	0.588235	55	0.745455	0.854545	0.836364	0.709091	0.709091	0.654545
136_9_15_72	DSC06421.JPG	9	72.47	80	15	136	0.495575	134	1	1	5	9	7	9:7	9.11667	9	200	2000	48	7	0.854167	48	2	0.958333	48	8	0.833333	45	19	0.577778	46	6	0.869565	44	6	0.863636	41	10	0.756098	43	14	0.674419	57	0.842105	0.842105	0.842105	0.789474	0.807018	0.77193
137_5_25_134	DSC06901.JPG	5	134.01	140	25	137	0.806466	213	0	2	5	12	12	12:12	12.2	12	200	2000	48	10	0.791667	46	1	0.978261	49	5	0.897959	46	11	0.76087	44	8	0.818182	43	4	0.906977	39	20	0.487179	41	13	0.682927	58	0.827586	0.793103	0.844828	0.793103	0.758621	0.741379
138_10_31_138	DSC07325.JPG	10	138.04	140	31	138	0.308601	80	0	1	1	7	33	7:33	7.55	7	400	1600	42	9	0.785714	47	5	0.893617	41	7	0.829268	43	31	0.27907	41	6	0.853659	38	7	0.815789	34	7	0.794118	39	12	0.692308	57	0.736842	0.824561	0.719298	0.754386	0.719298	0.666667
139_8_26_121	DSC06774.JPG	8	120.71	120	26	139	0.443962	110	0	2	2	7	56	7:56	7.93333	7	400	1600	39	9	0.769231	41	3	0.926829	36	7	0.805556	38	16	0.578947	37	6	0.837838	37	9	0.756757	36	8	0.777778	36	16	0.555556	55	0.709091	0.745455	0.654545	0.690909	0.672727	0.672727
14_9_2_37	DSC05742.JPG	9	36.62	40	2	14	0.542764	140	1	1	5	8	47	8:47	8.78333	8	200	2000	52	8	0.846154	53	2	0.962264	52	1	0.980769	49	14	0.714286	51	6	0.882353	50	8	0.84	47	11	0.765957	49	20	0.591837	57	0.912281	0.929825	0.912281	0.859649	0.894737	0.877193
140_8_16_82	DSC06386.JPG	8	81.9	80	16	140	0.223043	56	0	2	2	7	43	7:43	7.71667	7	400	1600	43	6	0.860465	44	1	0.977273	41	3	0.926829	44	10	0.772727	40	3	0.925	39	6	0.846154	35	7	0.8	37	10	0.72973	55	0.781818	0.8	0.745455	0.8	0.727273	0.709091
141_3_21_122	DSC07285.JPG	3	122.32	120	21	141	0.596985	159	0	1	3	8	43	8:43	8.71667	8	200	2000	55	5	0.909091	56	1	0.982143	55	5	0.909091	53	14	0.735849	54	3	0.944444	52	3	0.942308	49	8	0.836735	50	10	0.8	60	0.916667	0.933333	0.916667	0.883333	0.9	0.866667
142_10_26_119	DSC07124.JPG	10	119.32	120	26	142	0.390732	93	0	1	1	7	26	7:26	7.43333	7	400	1600	45	5	0.888889	45	0	1	45	7	0.844444	41	10	0.756098	40	3	0.925	40	3	0.925	41	5	0.878049	40	10	0.75	57	0.789474	0.789474	0.789474	0.719298	0.701754	0.701754
143_1_1_43	DSC06084.JPG	1	42.74	40	1	143	0.831924	218	2	0	4	10	21	10:21	10.35	10	100	2000	55	1	0.981818	59	3	0.949153	54	0	1	51	8	0.843137	55	2	0.963636	53	5	0.90566	48	11	0.770833	43	9	0.790698	57	0.964912	1.03509	0.947368	0.894737	0.964912	0.929825
144_6_20_96	DSC06860.JPG	6	96.03	100	20	144	0.628062	166	0	1	2	7	22	7:22	7.36667	7	200	2000	54	7	0.87037	58	1	0.982759	55	1	0.981818	51	11	0.784314	56	6	0.892857	50	4	0.92	52	10	0.807692	52	11	0.788462	61	0.885246	0.95082	0.901639	0.836066	0.918033	0.819672
145_7_23_100	DSC06528.JPG	7	100.12	100	23	145	0.777104	202	0	1	2	8	27	8:27	8.45	8	400	1600	59	5	0.915254	57	2	0.964912	59	3	0.949153	51	5	0.901961	56	3	0.946429	55	4	0.927273	54	10	0.814815	58	12	0.793103	59	1	0.966102	1	0.864407	0.949153	0.932203
146_10_7_56	DSC06100.JPG	10	55.6	60	7	146	0.934229	240	0	1	1	6	56	6:56	6.93333	6	400	1600	43	3	0.930233	45	1	0.977778	43	2	0.953488	39	5	0.871795	41	5	0.878049	41	2	0.95122	38	6	0.842105	39	9	0.769231	57	0.754386	0.789474	0.754386	0.684211	0.719298	0.719298
147_5_29_131	DSC07044.JPG	5	131.35	140	29	147	0.477779	127	0	2	5	12	16	12:16	12.2667	12	200	2000	49	12	0.755102	49	2	0.959184	49	7	0.857143	45	8	0.822222	45	6	0.866667	44	7	0.840909	41	8	0.804878	40	23	0.425	58	0.844828	0.844828	0.844828	0.775862	0.775862	0.758621
148_1_10_97	DSC07161.JPG	1	97.34	100	10	148	0.79067	205	1	0	4	10	50	10:50	10.8333	10	100	2000	58	2	0.965517	59	1	0.983051	55	1	0.981818	49	17	0.653061	53	1	0.981132	54	5	0.907407	53	10	0.811321	53	16	0.698113	57	1.01754	1.03509	0.964912	0.859649	0.929825	0.947368
149_1_6_75	DSC06818.JPG	1	75.16	80	6	149	0.565604	147	1	0	4	10	41	10:41	10.6833	10	100	2000	54	3	0.944444	54	1	0.981481	52	1	0.980769	46	5	0.891304	53	6	0.886792	50	4	0.92	48	6	0.875	46	21	0.543478	57	0.947368	0.947368	0.912281	0.807018	0.929825	0.877193
15_9_25_99	DSC06832.JPG	9	98.79	100	25	15	0.144022	27	1	1	5	9	20	9:20	9.33333	9	200	2000	48	6	0.875	50	4	0.92	50	6	0.88	47	9	0.808511	46	7	0.847826	45	8	0.822222	44	12	0.727273	42	29	0.309524	57	0.842105	0.877193	0.877193	0.824561	0.807018	0.789474
150_9_7_59	DSC06010.JPG	9	59.26	60	7	150	0.227856	58	1	1	5	8	55	8:55	8.91667	8	200	2000	53	10	0.811321	55	2	0.963636	51	5	0.901961	48	23	0.520833	49	5	0.897959	51	6	0.882353	47	9	0.808511	47	22	0.531915	57	0.929825	0.964912	0.894737	0.842105	0.859649	0.894737
151_6_12_78	DSC06433.JPG	6	78.43	80	12	151	0.523783	138	0	1	2	7	10	7:10	7.16667	7	200	2000	58	5	0.913793	59	1	0.983051	57	0	1	51	11	0.784314	56	2	0.964286	55	5	0.909091	53	7	0.867925	53	11	0.792453	61	0.95082	0.967213	0.934426	0.836066	0.918033	0.901639
152_10_25_119	DSC07080.JPG	10	119.29	120	25	152	0.928039	239	0	1	1	7	25	7:25	7.41667	7	400	1600	47	5	0.893617	49	3	0.938776	46	4	0.913043	42	5	0.880952	46	4	0.913043	41	3	0.926829	40	7	0.825	42	8	0.809524	57	0.824561	0.859649	0.807018	0.736842	0.807018	0.719298
153_3_26_128	DSC07487.JPG	3	128.32	120	26	153	0.473722	126	0	1	3	8	51	8:51	8.85	8	200	2000	56	3	0.946429	56	1	0.982143	56	2	0.964286	51	4	0.921569	53	2	0.962264	54	5	0.907407	51	5	0.901961	53	24	0.54717	60	0.933333	0.933333	0.933333	0.85	0.883333	0.9
154_5_16_105	DSC06441.JPG	5	104.58	100	16	154	0.0893858	20	2	2	5	11	57	11:57	11.95	11	200	2000	41	12	0.707317	46	5	0.891304	47	9	0.808511	42	10	0.761905	38	6	0.842105	31	7	0.774194	32	13	0.59375	30	18	0.4	58	0.706897	0.793103	0.810345	0.724138	0.655172	0.534483
155_1_17_130	DSC07564.JPG	1	130.42	140	17	155	0.570827	150	1	0	4	11	2	11:2	11.0333	11	100	2000	55	2	0.963636	55	0	1	54	1	0.981481	50	30	0.4	54	4	0.925926	46	2	0.956522	50	9	0.82	52	13	0.75	57	0.964912	0.964912	0.947368	0.877193	0.947368	0.807018
156_6_18_98	DSC06767.JPG	6	98.09	100	18	156	0.884953	232	0	1	2	7	19	7:19	7.31667	7	200	2000	56	9	0.839286	55	0	1	54	1	0.981481	54	5	0.907407	54	2	0.962963	53	5	0.90566	54	8	0.851852	50	5	0.9	61	0.918033	0.901639	0.885246	0.885246	0.885246	0.868852
157_7_28_125	DSC06694.JPG	7	125.21	120	28	157	0.308594	79	0	1	2	8	34	8:34	8.56667	8	400	1600	54	6	0.888889	53	4	0.924528	52	3	0.942308	46	15	0.673913	48	4	0.916667	46	4	0.913043	50	7	0.86	46	14	0.695652	59	0.915254	0.898305	0.881356	0.779661	0.813559	0.779661
158_8_6_37	DSC05978.JPG	8	37.44	40	6	158	0.29665	75	0	2	2	7	30	7:30	7.5	7	400	1600	47	7	0.851064	50	2	0.96	50	5	0.9	41	5	0.878049	43	5	0.883721	41	4	0.902439	38	7	0.815789	45	30	0.333333	55	0.854545	0.909091	0.909091	0.745455	0.781818	0.745455
159_5_26_139	DSC06937.JPG	5	138.53	140	26	159	0.00685557	2	0	2	5	12	13	12:13	12.2167	12	200	2000	45	9	0.8	46	5	0.891304	45	3	0.933333	45	9	0.8	47	7	0.851064	42	5	0.880952	41	9	0.780488	44	16	0.636364	58	0.775862	0.793103	0.775862	0.775862	0.810345	0.724138
16_8_2_36	DSC05794.JPG	8	35.72	40	2	16	0.609863	162	0	2	2	7	25	7:25	7.41667	7	400	1600	47	6	0.87234	49	2	0.959184	47	4	0.914894	46	9	0.804348	47	7	0.851064	44	7	0.840909	43	8	0.813953	47	5	0.893617	55	0.854545	0.890909	0.854545	0.836364	0.854545	0.8
160_10_18_99	DSC06725.JPG	10	99.03	100	18	160	0.431806	108	0	1	1	7	13	7:13	7.21667	7	400	1600	50	3	0.94	47	2	0.957447	50	4	0.92	44	10	0.772727	44	1	0.977273	43	2	0.953488	48	9	0.8125	46	7	0.847826	57	0.877193	0.824561	0.877193	0.77193	0.77193	0.754386
161_7_12_64	DSC06128.JPG	7	63.88	60	12	161	0.547961	144	0	1	2	8	13	8:13	8.21667	8	400	1600	55	4	0.927273	54	0	1	54	4	0.925926	53	2	0.962264	51	4	0.921569	49	4	0.918367	48	7	0.854167	50	15	0.7	59	0.932203	0.915254	0.915254	0.898305	0.864407	0.830508
162_3_6_48	DSC06261.JPG	3	47.99	40	6	162	0.483489	130	0	1	3	8	9	8:9	8.15	8	200	2000	58	3	0.948276	59	0	1	56	1	0.982143	57	8	0.859649	58	1	0.982759	56	2	0.964286	54	5	0.907407	54	16	0.703704	60	0.966667	0.983333	0.933333	0.95	0.966667	0.933333
163_9_30_136	DSC07038.JPG	9	135.58	140	30	163	0.0872712	18	1	1	5	9	26	9:26	9.43333	9	200	2000	48	8	0.833333	47	2	0.957447	44	1	0.977273	45	7	0.844444	43	2	0.953488	44	8	0.818182	43	12	0.72093	43	18	0.581395	57	0.842105	0.824561	0.77193	0.789474	0.754386	0.77193
164_10_23_118	DSC06994.JPG	10	118.17	120	23	164	0.695619	183	0	1	1	7	22	7:22	7.36667	7	400	1600	43	9	0.790698	43	1	0.976744	44	6	0.863636	44	13	0.704545	45	6	0.866667	42	7	0.833333	43	11	0.744186	41	8	0.804878	57	0.754386	0.754386	0.77193	0.77193	0.789474	0.736842
165_1_7_75	DSC06875.JPG	1	75.34	80	7	165	0.413115	101	1	0	4	10	43	10:43	10.7167	10	100	2000	57	3	0.947368	56	0	1	55	0	1	55	10	0.818182	53	1	0.981132	52	3	0.942308	46	4	0.913043	50	17	0.66	57	1	0.982456	0.964912	0.964912	0.929825	0.912281
166_6_29_137	DSC07204.JPG	6	136.51	140	29	166	0.0651307	13	0	1	2	7	34	7:34	7.56667	7	200	2000	52	4	0.923077	53	2	0.962264	56	7	0.875	51	4	0.921569	54	5	0.907407	50	6	0.88	44	7	0.840909	51	17	0.666667	61	0.852459	0.868852	0.918033	0.836066	0.885246	0.819672
167_6_28_137	DSC07167.JPG	6	136.59	140	28	167	0.640341	171	0	1	2	7	32	7:32	7.53333	7	200	2000	56	4	0.928571	55	0	1	55	2	0.963636	56	8	0.857143	55	1	0.981818	51	5	0.901961	50	8	0.84	52	42	0.192308	61	0.918033	0.901639	0.901639	0.918033	0.901639	0.836066
168_5_28_136	DSC07012.JPG	5	135.95	140	28	168	0.381605	91	0	2	5	12	15	12:15	12.25	12	200	2000	49	8	0.836735	51	5	0.901961	51	5	0.901961	48	11	0.770833	48	4	0.916667	46	5	0.891304	48	11	0.770833	50	13	0.74	58	0.844828	0.87931	0.87931	0.827586	0.827586	0.793103
169_6_22_118	DSC06936.JPG	6	118.01	120	22	169	0.848173	225	0	1	2	7	25	7:25	7.41667	7	200	2000	56	3	0.946429	56	0	1	53	1	0.981132	53	24	0.54717	55	2	0.963636	49	2	0.959184	45	4	0.911111	53	14	0.735849	61	0.918033	0.918033	0.868852	0.868852	0.901639	0.803279
17_6_2_36	DSC05758.JPG	6	36.26	40	2	17	0.184018	38	0	1	2	6	54	6:54	6.9	6	200	2000	57	3	0.947368	58	1	0.982759	58	1	0.982759	53	6	0.886792	56	2	0.964286	56	1	0.982143	46	6	0.869565	52	19	0.634615	61	0.934426	0.95082	0.95082	0.868852	0.918033	0.918033
170_9_20_114	DSC06623.JPG	9	113.51	120	20	170	0.374144	90	1	1	5	9	14	9:14	9.23333	9	200	2000	50	4	0.92	49	4	0.918367	51	2	0.960784	50	6	0.88	51	9	0.823529	45	7	0.844444	45	10	0.777778	49	13	0.734694	57	0.877193	0.859649	0.894737	0.877193	0.894737	0.789474
171_6_13_76	DSC06483.JPG	6	75.62	80	13	171	0.955051	243	0	1	2	7	12	7:12	7.2	7	200	2000	58	2	0.965517	59	1	0.983051	59	2	0.966102	55	16	0.709091	57	2	0.964912	51	3	0.941176	54	12	0.777778	55	12	0.781818	61	0.95082	0.967213	0.967213	0.901639	0.934426	0.836066
172_7_14_83	DSC06205.JPG	7	83.36	80	14	172	0.156138	33	0	1	2	8	16	8:16	8.26667	8	400	1600	57	3	0.947368	56	0	1	52	0	1	56	5	0.910714	52	1	0.980769	50	1	0.98	46	12	0.73913	55	22	0.6	59	0.966102	0.949153	0.881356	0.949153	0.881356	0.847458
173_8_13_81	DSC06267.JPG	8	81.27	80	13	173	0.471067	125	0	2	2	7	39	7:39	7.65	7	400	1600	45	5	0.888889	46	3	0.934783	45	1	0.977778	49	10	0.795918	45	1	0.977778	39	8	0.794872	45	11	0.755556	47	28	0.404255	55	0.818182	0.836364	0.818182	0.890909	0.818182	0.709091
174_6_23_118	DSC06972.JPG	6	117.88	120	23	174	0.0270988	6	0	1	2	7	26	7:26	7.43333	7	200	2000	54	6	0.888889	54	1	0.981481	55	1	0.981818	52	21	0.596154	55	4	0.927273	51	6	0.882353	46	8	0.826087	52	25	0.519231	61	0.885246	0.885246	0.901639	0.852459	0.901639	0.836066
175_5_14_78	DSC06346.JPG	5	78.01	80	14	175	0.598998	161	1	2	5	11	55	11:55	11.9167	11	200	2000	53	8	0.849057	53	3	0.943396	54	8	0.851852	52	12	0.769231	52	6	0.884615	48	5	0.895833	46	9	0.804348	52	15	0.711538	58	0.913793	0.913793	0.931034	0.896552	0.896552	0.827586
176_3_32_142	DSC07746.JPG	3	141.8	140	32	176	0.814695	214	0	1	3	9	1	9:1	9.01667	9	200	2000	57	4	0.929825	56	1	0.982143	58	4	0.931034	54	21	0.611111	56	2	0.964286	48	4	0.916667	50	6	0.88	52	19	0.634615	60	0.95	0.933333	0.966667	0.9	0.933333	0.8
177_9_10_57	DSC06144.JPG	9	57.44	60	10	177	0.354538	85	1	1	5	8	59	8:59	8.98333	8	200	2000	44	3	0.931818	46	5	0.891304	43	6	0.860465	44	6	0.863636	42	1	0.97619	39	6	0.846154	38	13	0.657895	43	27	0.372093	57	0.77193	0.807018	0.754386	0.77193	0.736842	0.684211
178_5_4_45	DSC05830.JPG	5	44.74	40	4	178	0.981541	250	2	2	5	11	37	11:37	11.6167	11	200	2000	53	5	0.90566	53	2	0.962264	52	4	0.923077	50	13	0.74	46	11	0.76087	37	8	0.783784	39	16	0.589744	48	16	0.666667	58	0.913793	0.913793	0.896552	0.862069	0.793103	0.637931
179_8_21_103	DSC06592.JPG	8	103.4	100	21	179	0.407816	100	0	2	2	7	49	7:49	7.81667	7	400	1600	41	7	0.829268	39	6	0.846154	37	5	0.864865	37	22	0.405405	34	2	0.941176	27	4	0.851852	27	7	0.740741	36	14	0.611111	55	0.745455	0.709091	0.672727	0.672727	0.618182	0.490909
18_3_11_68	DSC06543.JPG	3	67.82	60	11	18	0.650997	176	0	1	3	8	18	8:18	8.3	8	200	2000	61	2	0.967213	60	1	0.983333	59	1	0.983051	53	14	0.735849	56	1	0.982143	55	3	0.945455	47	13	0.723404	54	20	0.62963	60	1.01667	1	0.983333	0.883333	0.933333	0.916667
180_3_29_145	DSC07636.JPG	3	144.98	140	29	180	0.768207	197	0	1	3	8	57	8:57	8.95	8	200	2000	59	4	0.932203	59	1	0.983051	56	1	0.982143	63	5	0.920635	55	0	1	54	4	0.925926	49	13	0.734694	55	19	0.654545	60	0.983333	0.983333	0.933333	1.05	0.916667	0.9
181_1_12_116	DSC07260.JPG	1	115.63	120	12	181	0.394405	94	1	0	4	10	53	10:53	10.8833	10	100	2000	58	9	0.844828	57	4	0.929825	56	2	0.964286	64	14	0.78125	58	5	0.913793	49	7	0.857143	52	10	0.807692	49	26	0.469388	57	1.01754	1	0.982456	1.12281	1.01754	0.859649
182_9_5_38	DSC05929.JPG	9	37.7	40	5	182	0.147459	30	1	1	5	8	52	8:52	8.86667	8	200	2000	54	10	0.814815	56	7	0.875	53	8	0.849057	52	11	0.788462	49	4	0.918367	45	8	0.822222	48	13	0.729167	51	19	0.627451	57	0.947368	0.982456	0.929825	0.912281	0.859649	0.789474
183_9_34_131	DSC07183.JPG	9	131.4	140	34	183	0.590063	157	1	1	5	9	31	9:31	9.51667	9	200	2000	48	6	0.875	51	4	0.921569	47	0	1	48	16	0.666667	47	3	0.93617	46	12	0.73913	42	12	0.714286	44	9	0.795455	57	0.842105	0.894737	0.824561	0.842105	0.824561	0.807018
184_6_17_97	DSC06677.JPG	6	96.9	100	17	184	0.571243	151	0	1	2	7	17	7:17	7.28333	7	200	2000	59	3	0.949153	60	4	0.933333	57	2	0.964912	56	15	0.732143	55	3	0.945455	52	2	0.961538	50	5	0.9	55	14	0.745455	61	0.967213	0.983607	0.934426	0.918033	0.901639	0.852459
185_5_3_41	DSC05790.JPG	5	40.85	40	3	185	0.203328	47	1	2	5	11	35	11:35	11.5833	11	200	2000	52	9	0.826923	56	3	0.946429	54	4	0.925926	50	1	0.98	53	9	0.830189	48	9	0.8125	46	12	0.73913	48	21	0.5625	58	0.896552	0.965517	0.931034	0.862069	0.913793	0.827586
186_9_27_114	DSC06916.JPG	9	113.67	120	27	186	0.979004	249	1	1	5	9	23	9:23	9.38333	9	200	2000	50	8	0.84	49	2	0.959184	49	5	0.897959	49	14	0.714286	48	4	0.916667	39	4	0.897436	46	12	0.73913	46	41	0.108696	57	0.877193	0.859649	0.859649	0.859649	0.842105	0.684211
187_5_22_121	DSC06773.JPG	5	121.04	120	22	187	0.747378	193	0	2	5	12	7	12:7	12.1167	12	200	2000	50	11	0.78	50	4	0.92	54	7	0.87037	49	14	0.714286	56	11	0.803571	44	10	0.772727	44	17	0.613636	49	10	0.795918	58	0.862069	0.862069	0.931034	0.844828	0.965517	0.758621
188_10_22_118	DSC06944.JPG	10	118.09	120	22	188	0.791497	206	0	1	1	7	20	7:20	7.33333	7	400	1600	49	6	0.877551	51	4	0.921569	51	4	0.921569	47	31	0.340426	51	5	0.901961	39	5	0.871795	45	8	0.822222	44	20	0.545455	57	0.859649	0.894737	0.894737	0.824561	0.894737	0.684211
189_10_16_100	DSC06631.JPG	10	99.89	100	16	189	0.517539	136	0	1	1	7	10	7:10	7.16667	7	400	1600	49	9	0.816327	49	3	0.938776	52	6	0.884615	50	11	0.78	48	7	0.854167	38	5	0.868421	44	7	0.840909	43	17	0.604651	57	0.859649	0.859649	0.912281	0.877193	0.842105	0.666667
19_8_34_139	DSC07090.JPG	8	139.36	140	34	19	0.243284	64	0	2	2	8	7	8:7	8.11667	8	400	1600	47	5	0.893617	46	2	0.956522	46	3	0.934783	47	20	0.574468	46	9	0.804348	40	2	0.95	39	5	0.871795	43	15	0.651163	55	0.854545	0.836364	0.836364	0.854545	0.836364	0.727273
190_10_15_79	DSC06582.JPG	10	79.2	80	15	190	0.103362	22	0	1	1	7	9	7:9	7.15	7	400	1600	51	7	0.862745	54	4	0.925926	51	5	0.901961	54	5	0.907407	47	4	0.914894	41	5	0.878049	45	11	0.755556	43	10	0.767442	57	0.894737	0.947368	0.894737	0.947368	0.824561	0.719298
191_7_13_79	DSC06167.JPG	7	79.2	80	13	191	0.769587	198	0	1	2	8	15	8:15	8.25	8	400	1600	54	10	0.814815	54	0	1	53	3	0.943396	53	17	0.679245	53	4	0.924528	49	5	0.897959	52	9	0.826923	51	18	0.647059	59	0.915254	0.915254	0.898305	0.898305	0.898305	0.830508
192_1_16_134	DSC07531.JPG	1	134.08	140	16	192	0.402222	97	1	0	4	11	1	11:1	11.0167	11	100	2000	53	6	0.886792	53	2	0.962264	51	1	0.980392	51	11	0.784314	51	4	0.921569	47	5	0.893617	49	6	0.877551	50	19	0.62	57	0.929825	0.929825	0.894737	0.894737	0.894737	0.824561
193_9_21_114	DSC06661.JPG	9	114.32	120	21	193	0.402068	96	1	1	5	9	15	9:15	9.25	9	200	2000	48	9	0.8125	49	2	0.959184	45	3	0.933333	49	1	0.979592	46	3	0.934783	40	5	0.875	45	11	0.755556	44	12	0.727273	57	0.842105	0.859649	0.789474	0.859649	0.807018	0.701754
194_1_4_57	DSC06550.JPG	1	56.78	60	4	194	0.835885	221	1	0	4	10	34	10:34	10.5667	10	100	2000	57	2	0.964912	58	0	1	57	0	1	62	22	0.645161	56	3	0.946429	51	1	0.980392	53	12	0.773585	52	14	0.730769	57	1	1.01754	1	1.08772	0.982456	0.894737
195_3_14_79	DSC06939.JPG	3	79.42	80	14	195	0.636434	169	0	1	3	8	30	8:30	8.5	8	200	2000	54	4	0.925926	52	3	0.942308	50	1	0.98	54	11	0.796296	52	3	0.942308	51	4	0.921569	51	10	0.803922	48	20	0.583333	60	0.9	0.866667	0.833333	0.9	0.866667	0.85
196_6_19_97	DSC06811.JPG	6	97.27	100	19	196	0.145095	28	0	1	2	7	21	7:21	7.35	7	200	2000	54	1	0.981481	55	3	0.945455	53	3	0.943396	52	8	0.846154	53	3	0.943396	51	3	0.941176	51	11	0.784314	48	21	0.5625	61	0.885246	0.901639	0.868852	0.852459	0.868852	0.836066
197_9_4_36	DSC05882.JPG	9	36.29	40	4	197	0.356788	86	1	1	5	8	51	8:51	8.85	8	200	2000	47	6	0.87234	53	6	0.886792	48	7	0.854167	50	4	0.92	49	8	0.836735	41	6	0.853659	42	10	0.761905	44	19	0.568182	57	0.824561	0.929825	0.842105	0.877193	0.859649	0.719298
198_1_11_94	DSC07204.JPG	1	93.84	100	11	198	0.790604	204	0	0	4	10	51	10:51	10.85	10	100	2000	51	7	0.862745	53	3	0.943396	52	1	0.980769	56	14	0.75	52	3	0.942308	49	5	0.897959	49	8	0.836735	51	18	0.647059	57	0.894737	0.929825	0.912281	0.982456	0.912281	0.859649
199_8_25_120	DSC06747.JPG	8	119.72	120	25	199	0.841671	223	0	2	2	7	55	7:55	7.91667	7	400	1600	45	6	0.866667	46	4	0.913043	45	2	0.955556	46	12	0.73913	44	1	0.977273	43	5	0.883721	44	17	0.613636	43	28	0.348837	55	0.818182	0.836364	0.818182	0.836364	0.8	0.781818
2_3_10_60	DSC06501.JPG	3	59.76	60	10	2	0.555726	145	0	1	3	8	17	8:17	8.28333	8	200	2000	60	3	0.95	59	2	0.966102	55	0	1	55	24	0.563636	58	2	0.965517	55	3	0.945455	56	5	0.910714	54	17	0.685185	60	1	0.983333	0.916667	0.916667	0.966667	0.916667
20_3_3_42	DSC05977.JPG	3	41.89	40	3	20	0.119198	25	0	1	3	8	1	8:1	8.01667	8	200	2000	57	2	0.964912	57	1	0.982456	56	3	0.946429	55	7	0.872727	55	1	0.981818	54	1	0.981481	51	3	0.941176	52	10	0.807692	60	0.95	0.95	0.933333	0.916667	0.916667	0.9
200_6_11_58	DSC06325.JPG	6	58.1	60	11	200	0.468864	122	0	1	2	7	8	7:8	7.13333	7	200	2000	59	3	0.949153	59	3	0.949153	57	1	0.982456	61	3	0.95082	57	0	1	55	3	0.945455	56	7	0.875	52	23	0.557692	61	0.967213	0.967213	0.934426	1	0.934426	0.901639
201_9_11_59	DSC06194.JPG	9	58.71	60	11	201	0.407057	99	1	1	5	9	0	9:0	9	9	200	2000	48	12	0.75	49	5	0.897959	46	3	0.934783	50	11	0.78	47	5	0.893617	41	4	0.902439	45	8	0.822222	44	9	0.795455	57	0.842105	0.859649	0.807018	0.877193	0.824561	0.719298
202_7_18_85	DSC06349.JPG	7	84.66	80	18	202	0.662695	179	0	1	2	8	21	8:21	8.35	8	400	1600	56	4	0.928571	56	2	0.964286	54	4	0.925926	54	18	0.666667	50	0	1	50	1	0.98	50	7	0.86	51	22	0.568627	59	0.949153	0.949153	0.915254	0.915254	0.847458	0.847458
203_10_19_98	DSC06769.JPG	10	97.91	100	19	203	0.916763	236	0	1	1	7	15	7:15	7.25	7	400	1600	46	6	0.869565	52	4	0.923077	49	7	0.857143	49	5	0.897959	45	5	0.888889	43	6	0.860465	45	11	0.755556	45	24	0.466667	57	0.807018	0.912281	0.859649	0.859649	0.789474	0.754386
204_9_29_118	DSC06995.JPG	9	117.96	120	29	204	0.264324	67	1	1	5	9	25	9:25	9.41667	9	200	2000	46	5	0.891304	47	3	0.93617	46	2	0.956522	45	18	0.6	45	3	0.933333	41	5	0.878049	46	11	0.76087	43	7	0.837209	57	0.807018	0.824561	0.807018	0.789474	0.789474	0.719298
205_10_29_143	DSC07242.JPG	10	142.96	140	29	205	0.976222	248	0	1	1	7	30	7:30	7.5	7	400	1600	44	6	0.863636	44	5	0.886364	47	7	0.851064	45	11	0.755556	43	2	0.953488	41	5	0.878049	40	7	0.825	39	22	0.435897	57	0.77193	0.77193	0.824561	0.789474	0.754386	0.719298
206_6_27_139	DSC07131.JPG	6	139.11	140	27	206	0.864804	228	0	1	2	7	31	7:31	7.51667	7	200	2000	54	11	0.796296	54	1	0.981481	53	5	0.90566	52	13	0.75	51	4	0.921569	50	7	0.86	49	12	0.755102	46	25	0.456522	61	0.885246	0.885246	0.868852	0.852459	0.836066	0.819672
207_5_11_82	DSC06221.JPG	5	81.67	80	11	207	0.799341	211	0	2	5	11	50	11:50	11.8333	11	200	2000	50	9	0.82	52	2	0.961538	52	4	0.923077	55	17	0.690909	52	6	0.884615	41	5	0.878049	49	12	0.755102	49	16	0.673469	58	0.862069	0.896552	0.896552	0.948276	0.896552	0.706897
208_3_17_83	DSC07064.JPG	3	82.62	80	17	208	0.285107	72	0	1	3	8	34	8:34	8.56667	8	200	2000	57	8	0.859649	56	3	0.946429	56	5	0.910714	55	15	0.727273	55	1	0.981818	53	7	0.867925	53	8	0.849057	55	10	0.818182	60	0.95	0.933333	0.933333	0.916667	0.916667	0.883333
209_7_1_37	DSC05697.JPG	7	37.41	40	1	209	0.272355	70	0	1	2	7	59	7:59	7.98333	7	400	1600	51	5	0.901961	53	2	0.962264	52	2	0.961538	53	9	0.830189	49	4	0.918367	51	7	0.862745	46	5	0.891304	51	11	0.784314	59	0.864407	0.898305	0.881356	0.898305	0.830508	0.864407
21_8_36_146	DSC07156.JPG	8	146.48	140	36	21	0.586379	155	0	2	2	8	9	8:9	8.15	8	400	1600	41	8	0.804878	43	3	0.930233	41	5	0.878049	39	10	0.74359	38	1	0.973684	36	7	0.805556	38	12	0.684211	36	10	0.722222	55	0.745455	0.781818	0.745455	0.709091	0.690909	0.654545
210_8_9_59	DSC06103.JPG	8	58.61	60	9	210	0.0101827	3	0	2	2	7	34	7:34	7.56667	7	400	1600	39	9	0.769231	41	4	0.902439	38	5	0.868421	39	11	0.717949	36	1	0.972222	32	2	0.9375	33	7	0.787879	35	16	0.542857	55	0.709091	0.745455	0.690909	0.709091	0.654545	0.581818
211_7_8_64	DSC05991.JPG	7	64.35	60	8	211	0.236829	63	0	1	2	8	8	8:8	8.13333	8	400	1600	55	7	0.872727	55	0	1	53	2	0.962264	53	10	0.811321	49	0	1	51	6	0.882353	52	13	0.75	52	12	0.769231	59	0.932203	0.932203	0.898305	0.898305	0.830508	0.864407
212_8_19_101	DSC06506.JPG	8	101.1	100	19	212	0.0055686	1	0	2	2	7	47	7:47	7.78333	7	400	1600	33	4	0.878788	39	5	0.871795	34	2	0.941176	35	13	0.628571	34	3	0.911765	31	4	0.870968	33	9	0.727273	33	17	0.484848	55	0.6	0.709091	0.618182	0.636364	0.618182	0.563636
213_8_35_142	DSC07124.JPG	8	141.89	140	35	213	0.697896	185	0	2	2	8	8	8:8	8.13333	8	400	1600	47	5	0.893617	49	4	0.918367	45	1	0.977778	47	13	0.723404	48	4	0.916667	44	4	0.909091	42	11	0.738095	43	16	0.627907	55	0.854545	0.890909	0.818182	0.854545	0.872727	0.8
214_3_15_84	DSC06986.JPG	3	84.03	80	15	214	0.872866	229	0	1	3	8	32	8:32	8.53333	8	200	2000	55	5	0.909091	58	2	0.965517	54	5	0.907407	55	11	0.8	54	6	0.888889	54	2	0.962963	56	11	0.803571	51	19	0.627451	60	0.916667	0.966667	0.9	0.916667	0.9	0.9
215_3_13_80	DSC06803.JPG	3	79.87	80	13	215	0.648653	175	0	1	3	8	26	8:26	8.43333	8	200	2000	58	6	0.896552	59	4	0.932203	53	2	0.962264	57	13	0.77193	54	0	1	50	2	0.96	52	10	0.807692	51	18	0.647059	60	0.966667	0.983333	0.883333	0.95	0.9	0.833333
216_7_29_126	DSC06735.JPG	7	126.3	120	29	216	0.398031	95	0	1	2	8	35	8:35	8.58333	8	400	1600	52	6	0.884615	54	3	0.944444	49	6	0.877551	53	16	0.698113	53	5	0.90566	44	6	0.863636	46	11	0.76087	51	15	0.705882	59	0.881356	0.915254	0.830508	0.898305	0.898305	0.745763
217_7_35_137	DSC06905.JPG	7	136.74	140	35	217	0.545432	142	0	1	2	8	43	8:43	8.71667	8	400	1600	54	10	0.814815	53	3	0.943396	52	3	0.942308	53	15	0.716981	51	2	0.960784	47	6	0.87234	52	11	0.788462	48	12	0.75	59	0.915254	0.898305	0.881356	0.898305	0.864407	0.79661
218_8_3_39	DSC05843.JPG	8	38.72	40	3	218	0.414902	102	0	2	2	7	26	7:26	7.43333	7	400	1600	47	11	0.765957	55	6	0.890909	48	7	0.854167	49	15	0.693878	42	1	0.97619	43	5	0.883721	41	9	0.780488	45	42	0.0666667	55	0.854545	1	0.872727	0.890909	0.763636	0.781818
219_5_23_118	DSC06816.JPG	5	117.64	120	23	219	0.187413	41	0	2	5	12	9	12:9	12.15	12	200	2000	52	7	0.865385	50	1	0.98	51	4	0.921569	54	14	0.740741	55	5	0.909091	48	5	0.895833	50	12	0.76	49	16	0.673469	58	0.896552	0.862069	0.87931	0.931034	0.948276	0.827586
22_8_17_80	DSC06426.JPG	8	79.92	80	17	22	0.721426	191	0	2	2	7	44	7:44	7.73333	7	400	1600	34	5	0.852941	35	2	0.942857	34	3	0.911765	34	11	0.676471	34	6	0.823529	26	5	0.807692	33	11	0.666667	34	10	0.705882	55	0.618182	0.636364	0.618182	0.618182	0.618182	0.472727
220_8_12_59	DSC06225.JPG	8	58.7	60	12	220	0.627273	165	0	2	2	7	38	7:38	7.63333	7	400	1600	39	5	0.871795	42	4	0.904762	38	5	0.868421	39	12	0.692308	36	0	1	34	6	0.823529	33	6	0.818182	34	20	0.411765	55	0.709091	0.763636	0.690909	0.709091	0.654545	0.618182
221_9_9_59	DSC06100.JPG	9	58.63	60	9	221	0.304899	78	1	1	5	8	58	8:58	8.96667	8	200	2000	50	4	0.92	57	6	0.894737	47	4	0.914894	50	14	0.72	48	4	0.916667	44	12	0.727273	45	17	0.622222	45	12	0.733333	57	0.877193	1	0.824561	0.877193	0.842105	0.77193
222_3_24_124	DSC07405.JPG	3	124.11	120	24	222	0.202787	45	0	1	3	8	48	8:48	8.8	8	200	2000	57	7	0.877193	57	3	0.947368	53	1	0.981132	57	19	0.666667	55	3	0.945455	52	5	0.903846	51	7	0.862745	51	21	0.588235	60	0.95	0.95	0.883333	0.95	0.916667	0.866667
223_8_31_140	DSC06970.JPG	8	140.18	140	31	223	0.124099	26	0	2	2	8	3	8:3	8.05	8	400	1600	43	7	0.837209	46	3	0.934783	41	4	0.902439	42	9	0.785714	46	8	0.826087	38	8	0.789474	38	13	0.657895	44	15	0.659091	55	0.781818	0.836364	0.745455	0.763636	0.836364	0.690909
224_3_34_101	DSC07836.JPG	3	100.94	100	34	224	0.228634	60	0	1	3	9	4	9:4	9.06667	9	200	2000	59	4	0.932203	60	0	1	58	5	0.913793	57	9	0.842105	58	2	0.965517	58	4	0.931034	56	4	0.928571	58	13	0.775862	60	0.983333	1	0.966667	0.95	0.966667	0.966667
225_10_8_59	DSC06200.JPG	10	58.62	60	8	225	0.680745	180	0	1	1	6	58	6:58	6.96667	6	400	1600	46	7	0.847826	47	1	0.978723	48	5	0.895833	48	8	0.833333	46	5	0.891304	47	10	0.787234	48	12	0.75	46	14	0.695652	57	0.807018	0.824561	0.842105	0.842105	0.807018	0.824561
226_10_30_139	DSC07285.JPG	10	139.37	140	30	226	0.255516	66	0	1	1	7	31	7:31	7.51667	7	400	1600	46	8	0.826087	49	3	0.938776	46	7	0.847826	48	12	0.75	44	3	0.931818	40	2	0.95	44	8	0.818182	43	12	0.72093	57	0.807018	0.859649	0.807018	0.842105	0.77193	0.701754
227_7_24_100	DSC06559.JPG	7	99.91	100	24	227	0.0410954	8	0	1	2	8	29	8:29	8.48333	8	400	1600	54	2	0.962963	58	3	0.948276	57	5	0.912281	57	26	0.54386	54	0	1	48	0	1	53	3	0.943396	54	16	0.703704	59	0.915254	0.983051	0.966102	0.966102	0.915254	0.813559
228_9_12_56	DSC06236.JPG	9	55.78	60	12	228	0.0306036	7	1	1	5	9	2	9:2	9.03333	9	200	2000	45	6	0.866667	50	2	0.96	49	4	0.918367	45	7	0.844444	47	5	0.893617	42	4	0.904762	46	10	0.782609	44	19	0.568182	57	0.789474	0.877193	0.859649	0.789474	0.824561	0.736842
229_3_23_120	DSC07367.JPG	3	120.39	120	23	229	0.951213	242	0	1	3	8	46	8:46	8.76667	8	200	2000	55	7	0.872727	57	2	0.964912	55	5	0.909091	56	10	0.821429	55	3	0.945455	52	5	0.903846	52	8	0.846154	52	20	0.615385	60	0.916667	0.95	0.916667	0.933333	0.916667	0.866667
23_10_10_62	DSC06293.JPG	10	61.53	60	10	23	0.223473	57	0	1	1	7	1	7:1	7.01667	7	400	1600	45	3	0.933333	49	3	0.938776	45	2	0.955556	48	9	0.8125	47	2	0.957447	42	4	0.904762	46	9	0.804348	47	20	0.574468	57	0.789474	0.859649	0.789474	0.842105	0.824561	0.736842
230_9_6_34	DSC05956.JPG	9	33.99	40	6	230	0.531053	139	1	1	5	8	54	8:54	8.9	8	200	2000	52	8	0.846154	57	5	0.912281	51	5	0.901961	51	14	0.72549	52	4	0.923077	48	4	0.916667	47	7	0.851064	49	14	0.714286	57	0.912281	1	0.894737	0.894737	0.912281	0.842105
231_7_33_140	DSC06853.JPG	7	139.55	140	33	231	0.860017	226	0	1	2	8	41	8:41	8.68333	8	400	1600	49	5	0.897959	55	8	0.854545	49	4	0.918367	47	12	0.744681	50	1	0.98	45	1	0.977778	47	7	0.851064	48	22	0.541667	59	0.830508	0.932203	0.830508	0.79661	0.847458	0.762712
232_9_35_139	DSC07215.JPG	9	138.82	140	35	232	0.698924	187	1	1	5	9	33	9:33	9.55	9	200	2000	51	8	0.843137	51	3	0.941176	46	6	0.869565	48	7	0.854167	48	5	0.895833	45	5	0.888889	43	17	0.604651	42	15	0.642857	57	0.894737	0.894737	0.807018	0.842105	0.842105	0.789474
233_3_25_128	DSC07452.JPG	3	128	120	25	233	0.255185	65	0	1	3	8	50	8:50	8.83333	8	200	2000	57	8	0.859649	58	3	0.948276	53	4	0.924528	53	13	0.754717	54	3	0.944444	49	2	0.959184	49	4	0.918367	48	3	0.9375	60	0.95	0.966667	0.883333	0.883333	0.9	0.816667
234_6_1_42	DSC05720.JPG	6	41.58	40	1	234	0.640345	172	0	1	2	6	53	6:53	6.88333	6	200	2000	56	5	0.910714	58	1	0.982759	58	1	0.982759	54	8	0.851852	51	0	1	47	1	0.978723	54	4	0.925926	49	12	0.755102	61	0.918033	0.95082	0.95082	0.885246	0.836066	0.770492
235_6_6_38	DSC06012.JPG	6	38.43	40	6	235	0.429705	106	0	1	2	7	0	7:0	7	7	200	2000	57	1	0.982456	59	0	1	59	1	0.983051	57	5	0.912281	56	1	0.982143	54	1	0.981481	55	5	0.909091	58	9	0.844828	61	0.934426	0.967213	0.967213	0.934426	0.918033	0.885246
236_7_31_145	DSC06795.JPG	7	145.44	140	31	236	0.694412	182	0	1	2	8	38	8:38	8.63333	8	400	1600	52	7	0.865385	55	2	0.963636	52	4	0.923077	54	8	0.851852	50	2	0.96	46	1	0.978261	48	9	0.8125	50	12	0.76	59	0.881356	0.932203	0.881356	0.915254	0.847458	0.779661
237_1_8_74	DSC06915.JPG	1	73.93	80	8	237	0.705124	189	0	0	4	10	44	10:44	10.7333	10	100	2000	54	3	0.944444	54	1	0.981481	53	1	0.981132	53	9	0.830189	55	2	0.963636	49	1	0.979592	54	5	0.907407	50	21	0.58	57	0.947368	0.947368	0.929825	0.929825	0.964912	0.859649
238_8_22_100	DSC06630.JPG	8	100.3	100	22	238	0.387548	92	0	2	2	7	51	7:51	7.85	7	400	1600	38	10	0.736842	44	6	0.863636	38	2	0.947368	41	4	0.902439	37	5	0.864865	35	7	0.8	32	5	0.84375	35	16	0.542857	55	0.690909	0.8	0.690909	0.745455	0.672727	0.636364
239_9_24_91	DSC06785.JPG	9	91.37	100	24	239	0.646872	174	1	1	5	9	19	9:19	9.31667	9	200	2000	49	7	0.857143	54	4	0.925926	47	2	0.957447	49	21	0.571429	47	1	0.978723	43	6	0.860465	46	6	0.869565	47	28	0.404255	57	0.859649	0.947368	0.824561	0.859649	0.824561	0.754386
24_7_15_81	DSC06244.JPG	7	80.65	80	15	24	0.917651	237	0	1	2	8	17	8:17	8.28333	8	400	1600	54	8	0.851852	57	2	0.964912	54	3	0.944444	52	9	0.826923	51	5	0.901961	49	2	0.959184	49	8	0.836735	49	17	0.653061	59	0.915254	0.966102	0.915254	0.881356	0.864407	0.830508
240_7_36_132	DSC06933.JPG	7	132.47	140	36	240	0.0875959	19	0	1	2	8	44	8:44	8.73333	8	400	1600	56	12	0.785714	59	3	0.949153	56	6	0.892857	54	10	0.814815	53	5	0.90566	50	7	0.86	49	11	0.77551	41	16	0.609756	59	0.949153	1	0.949153	0.915254	0.898305	0.847458
241_9_1_39	DSC05706.JPG	9	39	40	1	241	0.416141	103	1	1	5	8	46	8:46	8.76667	8	200	2000	51	10	0.803922	52	2	0.961538	50	3	0.94	49	14	0.714286	49	3	0.938776	44	4	0.909091	45	8	0.822222	43	18	0.581395	57	0.894737	0.912281	0.877193	0.859649	0.859649	0.77193
242_9_23_99	DSC06741.JPG	9	99.07	100	23	242	0.145308	29	1	1	5	9	17	9:17	9.28333	9	200	2000	50	7	0.86	55	6	0.890909	48	3	0.9375	50	15	0.7	47	6	0.87234	42	5	0.880952	47	8	0.829787	43	16	0.627907	57	0.877193	0.964912	0.842105	0.877193	0.824561	0.736842
243_3_7_63	DSC06324.JPG	3	63.16	60	7	243	0.235423	62	0	1	3	8	11	8:11	8.18333	8	200	2000	59	1	0.983051	59	2	0.966102	56	1	0.982143	56	9	0.839286	56	1	0.982143	57	2	0.964912	55	1	0.981818	56	6	0.892857	60	0.983333	0.983333	0.933333	0.933333	0.933333	0.95
244_8_18_78	DSC06459.JPG	8	77.99	80	18	244	0.802957	212	0	2	2	7	45	7:45	7.75	7	400	1600	29	5	0.827586	31	4	0.870968	29	4	0.862069	31	4	0.870968	29	5	0.827586	27	4	0.851852	28	3	0.892857	24	16	0.333333	55	0.527273	0.563636	0.527273	0.563636	0.527273	0.490909
245_3_28_141	DSC07575.JPG	3	141.47	140	28	245	0.543765	141	0	1	3	8	54	8:54	8.9	8	200	2000	55	5	0.909091	57	6	0.894737	55	3	0.945455	56	8	0.857143	55	1	0.981818	53	2	0.962264	54	8	0.851852	49	2	0.959184	60	0.916667	0.95	0.916667	0.933333	0.916667	0.883333
246_8_14_83	DSC06306.JPG	8	83.2	80	14	246	0.325016	81	0	2	2	7	40	7:40	7.66667	7	400	1600	37	1	0.972973	43	4	0.906977	38	3	0.921053	38	9	0.763158	36	0	1	32	1	0.96875	37	2	0.945946	36	8	0.777778	55	0.672727	0.781818	0.690909	0.690909	0.654545	0.581818
247_6_5_38	DSC05960.JPG	6	38.26	40	5	247	0.159475	35	0	1	2	6	59	6:59	6.98333	6	200	2000	60	2	0.966667	60	2	0.966667	58	1	0.982759	54	3	0.944444	57	3	0.947368	50	2	0.96	57	6	0.894737	56	12	0.785714	61	0.983607	0.983607	0.95082	0.885246	0.934426	0.819672
248_5_1_45	DSC05718.JPG	5	44.86	40	1	248	0.265885	68	2	2	5	11	33	11:33	11.55	11	200	2000	32	4	0.875	49	7	0.857143	42	4	0.904762	40	1	0.975	34	5	0.852941	29	8	0.724138	35	12	0.657143	32	20	0.375	58	0.551724	0.844828	0.724138	0.689655	0.586207	0.5
249_10_32_140	DSC07360.JPG	10	140.38	140	32	249	0.156537	34	0	1	1	7	34	7:34	7.56667	7	400	1600	47	5	0.893617	48	4	0.916667	45	2	0.955556	50	16	0.68	47	4	0.914894	38	3	0.921053	47	9	0.808511	43	20	0.534884	57	0.824561	0.842105	0.789474	0.877193	0.824561	0.666667
25_9_22_102	DSC06700.JPG	9	101.72	100	22	25	0.118903	24	1	1	5	9	16	9:16	9.26667	9	200	2000	48	9	0.8125	48	5	0.895833	46	3	0.934783	50	12	0.76	45	2	0.955556	44	4	0.909091	46	10	0.782609	42	18	0.571429	57	0.842105	0.842105	0.807018	0.877193	0.789474	0.77193
250_3_22_119	DSC07314.JPG	3	118.86	120	22	250	0.101106	21	0	1	3	8	44	8:44	8.73333	8	200	2000	55	7	0.872727	59	5	0.915254	54	2	0.962963	57	14	0.754386	55	6	0.890909	50	1	0.98	51	6	0.882353	51	13	0.745098	60	0.916667	0.983333	0.9	0.95	0.916667	0.833333
251_10_6_57	DSC06055.JPG	10	57.16	60	6	251	0.290389	74	0	1	1	6	54	6:54	6.9	6	400	1600	43	4	0.906977	50	4	0.92	46	4	0.913043	47	12	0.744681	41	0	1	36	1	0.972222	45	9	0.8	43	22	0.488372	57	0.754386	0.877193	0.807018	0.824561	0.719298	0.631579
252_7_5_41	DSC05868.JPG	7	41.39	40	5	252	0.221062	55	0	1	2	8	4	8:4	8.06667	8	400	1600	51	6	0.882353	53	1	0.981132	50	4	0.92	56	12	0.785714	50	2	0.96	42	3	0.928571	47	7	0.851064	47	11	0.765957	59	0.864407	0.898305	0.847458	0.949153	0.847458	0.711864
26_6_14_78	DSC06536.JPG	6	78.48	80	14	26	0.27901	71	0	1	2	7	13	7:13	7.21667	7	200	2000	60	6	0.9	59	3	0.949153	56	2	0.964286	56	13	0.767857	58	2	0.965517	54	4	0.925926	54	4	0.925926	54	19	0.648148	61	0.983607	0.967213	0.918033	0.918033	0.95082	0.885246
27_3_33_108	DSC07799.JPG	3	108.18	100	33	27	0.167192	36	0	1	3	9	3	9:3	9.05	9	200	2000	60	4	0.933333	60	2	0.966667	60	2	0.966667	59	6	0.898305	57	3	0.947368	55	0	1	58	3	0.948276	56	21	0.625	60	1	1	1	0.983333	0.95	0.916667
28_7_32_142	DSC06822.JPG	7	142.45	140	32	28	0.354377	84	0	1	2	8	39	8:39	8.65	8	400	1600	56	9	0.839286	58	5	0.913793	54	3	0.944444	53	2	0.962264	52	3	0.942308	50	4	0.92	51	11	0.784314	52	10	0.807692	59	0.949153	0.983051	0.915254	0.898305	0.881356	0.847458
29_8_1_35	DSC05743.JPG	8	34.82	40	1	29	0.356847	87	0	2	2	7	24	7:24	7.4	7	400	1600	47	11	0.765957	52	5	0.903846	43	1	0.976744	49	12	0.755102	43	5	0.883721	27	5	0.814815	44	11	0.75	41	9	0.780488	55	0.854545	0.945455	0.781818	0.890909	0.781818	0.490909
3_10_4_39	DSC05953.JPG	10	39.33	40	4	3	0.946266	241	0	1	1	6	51	6:51	6.85	6	400	1600	44	7	0.840909	49	1	0.979592	45	2	0.955556	46	18	0.608696	46	9	0.804348	41	4	0.902439	42	6	0.857143	42	9	0.785714	57	0.77193	0.859649	0.789474	0.807018	0.807018	0.719298
30_10_27_137	DSC07165.JPG	10	136.86	140	27	30	0.567331	149	0	1	1	7	28	7:28	7.46667	7	400	1600	46	9	0.804348	46	2	0.956522	43	1	0.976744	45	12	0.733333	43	1	0.976744	39	2	0.948718	45	9	0.8	42	13	0.690476	57	0.807018	0.807018	0.754386	0.789474	0.754386	0.684211
31_3_35_100	DSC07880.JPG	3	99.89	100	35	31	0.231981	61	0	1	3	9	5	9:5	9.08333	9	200	2000	59	5	0.915254	60	2	0.966667	56	0	1	58	9	0.844828	58	1	0.982759	53	0	1	60	11	0.816667	53	22	0.584906	60	0.983333	1	0.933333	0.966667	0.966667	0.883333
32_9_17_78	DSC06498.JPG	9	78.15	80	17	32	0.519188	137	1	1	5	9	10	9:10	9.16667	9	200	2000	46	11	0.76087	50	3	0.94	44	1	0.977273	51	8	0.843137	47	5	0.893617	40	1	0.975	45	19	0.577778	44	13	0.704545	57	0.807018	0.877193	0.77193	0.894737	0.824561	0.701754
33_5_13_75	DSC06306.JPG	5	74.81	80	13	33	0.796097	208	2	2	5	11	53	11:53	11.8833	11	200	2000	33	7	0.787879	40	7	0.825	30	2	0.933333	38	13	0.657895	23	1	0.956522	24	2	0.916667	30	5	0.833333	34	12	0.647059	58	0.568966	0.689655	0.517241	0.655172	0.396552	0.413793
34_1_9_94	DSC07106.JPG	1	93.79	100	9	34	0.0782871	16	1	0	4	10	49	10:49	10.8167	10	100	2000	52	5	0.903846	54	2	0.962963	51	0	1	55	13	0.763636	50	2	0.96	46	1	0.978261	51	5	0.901961	51	21	0.588235	57	0.912281	0.947368	0.894737	0.964912	0.877193	0.807018
35_3_9_58	DSC06412.JPG	3	58.08	60	9	35	0.832193	219	0	1	3	8	14	8:14	8.23333	8	200	2000	58	4	0.931034	58	1	0.982759	58	0	1	58	8	0.862069	58	4	0.931034	55	1	0.981818	58	9	0.844828	55	17	0.690909	60	0.966667	0.966667	0.966667	0.966667	0.966667	0.916667
36_9_3_40	DSC05786.JPG	9	40.47	40	3	36	0.0514258	11	1	1	5	8	49	8:49	8.81667	8	200	2000	50	11	0.78	51	1	0.980392	49	6	0.877551	50	12	0.76	48	6	0.875	46	0	1	45	12	0.733333	46	13	0.717391	57	0.877193	0.894737	0.859649	0.877193	0.842105	0.807018
37_8_29_123	DSC06900.JPG	8	122.61	120	29	37	0.228228	59	0	2	2	8	0	8:0	8	8	400	1600	40	8	0.8	42	4	0.904762	39	1	0.974359	38	20	0.473684	30	4	0.866667	34	2	0.941176	33	10	0.69697	38	15	0.605263	55	0.727273	0.763636	0.709091	0.690909	0.545455	0.618182
38_7_7_61	DSC05950.JPG	7	61.38	60	7	38	0.487969	133	0	1	2	8	7	8:7	8.11667	8	400	1600	58	5	0.913793	57	3	0.947368	57	3	0.947368	56	10	0.821429	51	5	0.901961	44	1	0.977273	51	15	0.705882	54	18	0.666667	59	0.983051	0.966102	0.966102	0.949153	0.864407	0.745763
39_5_7_64	DSC06029.JPG	5	64.15	60	7	39	0.797534	210	1	2	5	11	43	11:43	11.7167	11	200	2000	53	7	0.867925	55	2	0.963636	51	2	0.960784	54	12	0.777778	49	4	0.918367	39	1	0.974359	43	17	0.604651	44	15	0.659091	58	0.913793	0.948276	0.87931	0.931034	0.844828	0.672414
4_10_28_141	DSC07206.JPG	10	141.17	140	28	4	0.204216	48	0	1	1	7	29	7:29	7.48333	7	400	1600	43	10	0.767442	50	7	0.86	42	7	0.833333	46	27	0.413043	37	2	0.945946	31	5	0.83871	32	6	0.8125	36	9	0.75	57	0.754386	0.877193	0.736842	0.807018	0.649123	0.54386
40_8_7_57	DSC06025.JPG	8	57.15	60	7	40	0.213243	52	0	2	2	7	31	7:31	7.51667	7	400	1600	46	7	0.847826	49	3	0.938776	47	4	0.914894	46	15	0.673913	45	6	0.866667	27	0	1	42	6	0.857143	43	22	0.488372	55	0.836364	0.890909	0.854545	0.836364	0.818182	0.490909
41_5_10_58	DSC06140.JPG	5	57.56	60	10	41	0.423999	104	1	2	5	11	47	11:47	11.7833	11	200	2000	48	13	0.729167	51	5	0.901961	44	0	1	45	9	0.8	41	16	0.609756	31	4	0.870968	41	18	0.560976	43	13	0.697674	58	0.827586	0.87931	0.758621	0.775862	0.706897	0.534483
42_8_15_84	DSC06346.JPG	8	83.84	80	15	42	0.832213	220	0	2	2	7	42	7:42	7.7	7	400	1600	37	9	0.756757	40	5	0.875	35	0	1	37	20	0.459459	31	5	0.83871	30	3	0.9	31	12	0.612903	30	18	0.4	55	0.672727	0.727273	0.636364	0.672727	0.563636	0.545455
43_10_3_32	DSC05900.JPG	10	32.34	40	3	43	0.176612	37	0	1	1	6	50	6:50	6.83333	6	400	1600	49	8	0.836735	49	3	0.938776	45	3	0.933333	45	15	0.666667	45	4	0.911111	37	2	0.945946	41	10	0.756098	43	12	0.72093	57	0.859649	0.859649	0.789474	0.789474	0.789474	0.649123
44_5_27_131	DSC06968.JPG	5	131.23	140	27	44	0.458876	118	2	2	5	12	14	12:14	12.2333	12	200	2000	45	8	0.822222	50	8	0.84	42	2	0.952381	48	15	0.6875	34	4	0.882353	30	1	0.966667	37	9	0.756757	38	24	0.368421	58	0.775862	0.862069	0.724138	0.827586	0.586207	0.517241
45_9_33_130	DSC07151.JPG	9	130.23	140	33	45	0.485298	131	1	1	5	9	30	9:30	9.5	9	200	2000	52	5	0.903846	55	3	0.945455	47	0	1	53	14	0.735849	49	7	0.857143	44	1	0.977273	44	10	0.772727	47	17	0.638298	57	0.912281	0.964912	0.824561	0.929825	0.859649	0.77193
46_3_31_140	DSC07708.JPG	3	139.51	140	31	46	0.705109	188	0	1	3	8	59	8:59	8.98333	8	200	2000	60	5	0.916667	60	1	0.983333	59	3	0.949153	59	9	0.847458	59	4	0.932203	48	1	0.979167	55	13	0.763636	55	15	0.727273	60	1	1	0.983333	0.983333	0.983333	0.8
47_1_2_39	DSC06138.JPG	1	39.08	40	2	47	0.698149	186	0	0	4	10	23	10:23	10.3833	10	100	2000	53	1	0.981132	55	1	0.981818	53	0	1	55	8	0.854545	55	0	1	41	0	1	53	2	0.962264	56	9	0.839286	57	0.929825	0.964912	0.929825	0.964912	0.964912	0.719298
48_6_15_81	DSC06582.JPG	6	80.96	80	15	48	0.451546	113	0	1	2	7	14	7:14	7.23333	7	200	2000	57	7	0.877193	59	4	0.932203	57	0	1	54	5	0.907407	57	5	0.912281	43	1	0.976744	54	8	0.851852	54	9	0.833333	61	0.934426	0.967213	0.934426	0.885246	0.934426	0.704918
49_7_19_101	DSC06386.JPG	7	101.15	100	19	49	0.454167	115	0	1	2	8	22	8:22	8.36667	8	400	1600	58	6	0.896552	56	1	0.982143	57	1	0.982456	57	4	0.929825	56	7	0.875	50	3	0.94	51	6	0.882353	55	16	0.709091	59	0.983051	0.949153	0.966102	0.966102	0.949153	0.847458
5_7_21_102	DSC06459.JPG	7	102.38	100	21	5	0.613687	164	0	1	2	8	25	8:25	8.41667	8	400	1600	60	3	0.95	55	0	1	56	2	0.964286	56	7	0.875	53	4	0.924528	49	3	0.938776	51	7	0.862745	53	18	0.660377	59	1.01695	0.932203	0.949153	0.949153	0.898305	0.830508
50_3_27_138	DSC07541.JPG	3	138.28	140	27	50	0.63737	170	0	1	3	8	53	8:53	8.88333	8	200	2000	58	5	0.913793	60	5	0.916667	55	1	0.981818	58	6	0.896552	56	1	0.982143	44	1	0.977273	54	10	0.814815	54	14	0.740741	60	0.966667	1	0.916667	0.966667	0.933333	0.733333
51_6_16_80	DSC06623.JPG	6	79.95	80	16	51	0.506222	135	0	1	2	7	15	7:15	7.25	7	200	2000	55	7	0.872727	60	9	0.85	52	4	0.923077	54	8	0.851852	52	3	0.942308	50	1	0.98	50	5	0.9	51	14	0.72549	61	0.901639	0.983607	0.852459	0.885246	0.852459	0.819672
52_8_24_104	DSC06713.JPG	8	103.98	100	24	52	0.963057	246	0	2	2	7	53	7:53	7.88333	7	400	1600	41	6	0.853659	50	9	0.82	39	0	1	42	4	0.904762	37	2	0.945946	39	4	0.897436	40	11	0.725	38	13	0.657895	55	0.745455	0.909091	0.709091	0.763636	0.672727	0.709091
53_8_20_100	DSC06550.JPG	8	100.41	100	20	53	0.765723	196	0	2	2	7	48	7:48	7.8	7	400	1600	37	9	0.756757	42	6	0.857143	34	1	0.970588	39	10	0.74359	32	5	0.84375	30	2	0.933333	30	8	0.733333	31	14	0.548387	55	0.672727	0.763636	0.618182	0.709091	0.581818	0.545455
54_5_5_38	DSC05869.JPG	5	37.79	40	5	54	0.206999	49	1	2	5	11	38	11:38	11.6333	11	200	2000	52	11	0.788462	53	0	1	49	2	0.959184	48	11	0.770833	47	5	0.893617	37	2	0.945946	45	8	0.822222	46	15	0.673913	58	0.896552	0.913793	0.844828	0.827586	0.810345	0.637931
55_3_36_99	DSC07917.JPG	3	99.48	100	36	55	0.482235	129	0	1	3	9	7	9:7	9.11667	9	200	2000	58	7	0.87931	61	3	0.95082	54	0	1	55	11	0.8	58	3	0.948276	55	3	0.945455	56	8	0.857143	53	10	0.811321	60	0.966667	1.01667	0.9	0.916667	0.966667	0.916667
56_3_5_43	DSC06213.JPG	3	43.14	40	5	56	0.611835	163	0	1	3	8	8	8:8	8.13333	8	200	2000	58	2	0.965517	59	1	0.983051	56	0	1	56	5	0.910714	56	2	0.964286	54	0	1	57	4	0.929825	52	7	0.865385	60	0.966667	0.983333	0.933333	0.933333	0.933333	0.9
57_6_9_57	DSC06222.JPG	6	56.99	60	9	57	0.708451	190	0	1	2	7	5	7:5	7.08333	7	200	2000	59	5	0.915254	59	1	0.983051	59	0	1	56	2	0.964286	57	5	0.912281	55	1	0.981818	51	2	0.960784	56	14	0.75	61	0.967213	0.967213	0.967213	0.918033	0.934426	0.901639
58_8_5_38	DSC05935.JPG	8	37.97	40	5	58	0.827337	216	0	2	2	7	29	7:29	7.48333	7	400	1600	46	6	0.869565	50	6	0.88	45	2	0.955556	46	3	0.934783	43	4	0.906977	27	0	1	38	6	0.842105	43	4	0.906977	55	0.836364	0.909091	0.818182	0.836364	0.781818	0.490909
59_7_17_83	DSC06312.JPG	7	82.73	80	17	59	0.0603124	12	0	1	2	8	20	8:20	8.33333	8	400	1600	51	3	0.941176	52	2	0.961538	50	0	1	54	7	0.87037	51	4	0.921569	47	0	1	46	5	0.891304	50	13	0.74	59	0.864407	0.881356	0.847458	0.915254	0.864407	0.79661
6_3_12_57	DSC06718.JPG	3	57.14	60	12	6	0.565974	148	0	1	3	8	24	8:24	8.4	8	200	2000	58	4	0.931034	59	2	0.966102	50	1	0.98	58	8	0.862069	53	2	0.962264	54	2	0.962963	54	4	0.925926	54	8	0.851852	60	0.966667	0.983333	0.833333	0.966667	0.883333	0.9
60_6_4_40	DSC05857.JPG	6	39.81	40	4	60	0.215766	53	0	1	2	6	56	6:56	6.93333	6	200	2000	59	1	0.983051	59	0	1	59	0	1	59	7	0.881356	58	3	0.948276	57	2	0.964912	57	4	0.929825	53	11	0.792453	61	0.967213	0.967213	0.967213	0.967213	0.95082	0.934426
61_8_8_60	DSC06063.JPG	8	60.04	60	8	61	0.629776	167	0	2	2	7	33	7:33	7.55	7	400	1600	41	7	0.829268	45	6	0.866667	38	3	0.921053	44	2	0.954545	40	5	0.875	33	1	0.969697	33	6	0.818182	40	6	0.85	55	0.745455	0.818182	0.690909	0.8	0.727273	0.6
62_10_1_42	DSC05708.JPG	10	41.79	40	1	62	0.455943	117	0	1	1	6	45	6:45	6.75	6	400	1600	43	4	0.906977	49	5	0.897959	45	3	0.933333	45	12	0.733333	43	0	1	38	0	1	43	3	0.930233	43	15	0.651163	57	0.754386	0.859649	0.789474	0.789474	0.754386	0.666667
63_7_6_41	DSC05905.JPG	7	40.61	40	6	63	0.156036	32	0	1	2	8	6	8:6	8.1	8	400	1600	53	5	0.90566	56	1	0.982143	52	3	0.942308	52	7	0.865385	51	3	0.941176	45	4	0.911111	41	9	0.780488	51	9	0.823529	59	0.898305	0.949153	0.881356	0.881356	0.864407	0.762712
64_10_13_79	DSC06486.JPG	10	79.39	80	13	64	0.983437	251	0	1	1	7	6	7:6	7.1	7	400	1600	45	5	0.888889	50	4	0.92	46	3	0.934783	48	8	0.833333	46	4	0.913043	40	2	0.95	43	9	0.790698	43	17	0.604651	57	0.789474	0.877193	0.807018	0.842105	0.807018	0.701754
65_8_23_101	DSC06672.JPG	8	100.97	100	23	65	0.651794	177	0	2	2	7	52	7:52	7.86667	7	400	1600	38	7	0.815789	45	6	0.866667	38	0	1	39	12	0.692308	37	2	0.945946	36	3	0.916667	39	4	0.897436	38	13	0.657895	55	0.690909	0.818182	0.690909	0.709091	0.672727	0.654545
66_8_10_58	DSC06144.JPG	8	58.1	60	10	66	0.201032	42	0	2	2	7	35	7:35	7.58333	7	400	1600	42	5	0.880952	48	2	0.958333	44	5	0.886364	43	9	0.790698	41	1	0.97561	34	0	1	42	18	0.571429	41	16	0.609756	55	0.763636	0.872727	0.8	0.781818	0.745455	0.618182
67_6_26_136	DSC07092.JPG	6	135.64	140	26	67	0.46999	124	0	1	2	7	30	7:30	7.5	7	200	2000	50	7	0.86	55	3	0.945455	48	2	0.958333	52	11	0.788462	50	4	0.92	44	4	0.909091	43	9	0.790698	51	13	0.745098	61	0.819672	0.901639	0.786885	0.852459	0.819672	0.721311
68_8_28_124	DSC06863.JPG	8	124.22	120	28	68	0.881909	231	0	2	2	7	59	7:59	7.98333	7	400	1600	42	6	0.857143	44	4	0.909091	39	0	1	40	12	0.7	40	3	0.925	38	3	0.921053	39	8	0.794872	40	8	0.8	55	0.763636	0.8	0.709091	0.727273	0.727273	0.690909
69_6_7_57	DSC06072.JPG	6	56.99	60	7	69	0.634811	168	0	1	2	7	1	7:1	7.01667	7	200	2000	59	3	0.949153	59	0	1	57	0	1	57	8	0.859649	56	4	0.928571	49	0	1	51	5	0.901961	55	20	0.636364	61	0.967213	0.967213	0.934426	0.934426	0.918033	0.803279
7_6_25_117	DSC07050.JPG	6	117.39	120	25	7	0.402484	98	0	1	2	7	28	7:28	7.46667	7	200	2000	57	5	0.912281	59	2	0.966102	56	1	0.982143	58	3	0.948276	56	0	1	48	3	0.9375	54	9	0.833333	54	10	0.814815	61	0.934426	0.967213	0.918033	0.95082	0.918033	0.786885
70_8_33_141	DSC07049.JPG	8	141.47	140	33	70	0.741422	192	0	2	2	8	6	8:6	8.1	8	400	1600	43	8	0.813953	43	3	0.930233	39	0	1	43	7	0.837209	45	8	0.822222	38	5	0.868421	40	8	0.8	38	8	0.789474	55	0.781818	0.781818	0.709091	0.781818	0.818182	0.690909
71_6_3_35	DSC05812.JPG	6	34.96	40	3	71	0.301596	76	0	1	2	6	55	6:55	6.91667	6	200	2000	59	0	1	59	0	1	59	0	1	59	9	0.847458	58	1	0.982759	58	1	0.982759	51	5	0.901961	59	13	0.779661	61	0.967213	0.967213	0.967213	0.967213	0.95082	0.95082
72_9_26_117	DSC06878.JPG	9	116.75	120	26	72	0.902275	234	1	1	5	9	21	9:21	9.35	9	200	2000	46	8	0.826087	50	4	0.92	44	2	0.954545	48	3	0.9375	44	2	0.954545	38	1	0.973684	43	10	0.767442	41	11	0.731707	57	0.807018	0.877193	0.77193	0.842105	0.77193	0.666667
73_5_24_117	DSC06857.JPG	5	117.4	120	24	73	0.774767	200	0	2	5	12	10	12:10	12.1667	12	200	2000	47	5	0.893617	53	4	0.924528	48	0	1	53	8	0.849057	46	0	1	45	2	0.955556	48	9	0.8125	48	13	0.729167	58	0.810345	0.913793	0.827586	0.913793	0.793103	0.775862
74_7_20_101	DSC06423.JPG	7	101.39	100	20	74	0.772257	199	0	1	2	8	23	8:23	8.38333	8	400	1600	55	5	0.909091	58	1	0.982759	55	2	0.963636	56	12	0.785714	54	4	0.925926	52	4	0.923077	51	8	0.843137	54	13	0.759259	59	0.932203	0.983051	0.932203	0.949153	0.915254	0.881356
75_8_11_59	DSC06190.JPG	8	59.33	60	11	75	0.112008	23	0	2	2	7	37	7:37	7.61667	7	400	1600	40	7	0.825	47	5	0.893617	39	1	0.974359	43	8	0.813953	36	3	0.916667	33	3	0.909091	35	10	0.714286	37	37	0	55	0.727273	0.854545	0.709091	0.781818	0.654545	0.6
76_5_20_99	DSC06630.JPG	5	99.48	100	20	76	0.152885	31	0	2	5	12	3	12:3	12.05	12	200	2000	51	11	0.784314	53	2	0.962264	47	0	1	53	9	0.830189	50	4	0.92	41	8	0.804878	48	17	0.645833	51	25	0.509804	58	0.87931	0.913793	0.810345	0.913793	0.862069	0.706897
77_5_6_60	DSC05954.JPG	5	59.63	60	6	77	0.444266	111	1	2	5	11	41	11:41	11.6833	11	200	2000	48	5	0.895833	53	2	0.962264	47	1	0.978723	48	21	0.5625	46	2	0.956522	39	2	0.948718	38	4	0.894737	48	15	0.6875	58	0.827586	0.913793	0.810345	0.827586	0.793103	0.672414
78_10_12_80	DSC06395.JPG	10	79.71	80	12	78	0.975651	247	0	1	1	7	4	7:4	7.06667	7	400	1600	50	5	0.9	51	1	0.980392	50	0	1	54	16	0.703704	46	3	0.934783	42	2	0.952381	47	6	0.87234	49	9	0.816327	57	0.877193	0.894737	0.877193	0.947368	0.807018	0.736842
79_1_18_137	DSC07615.JPG	1	136.85	140	18	79	0.587954	156	0	0	4	11	3	11:3	11.05	11	100	2000	54	2	0.962963	57	2	0.964912	55	0	1	55	14	0.745455	56	2	0.964286	54	1	0.981481	52	2	0.961538	53	9	0.830189	57	0.947368	1	0.964912	0.964912	0.982456	0.947368
8_10_20_97	DSC06858.JPG	10	97.41	100	20	8	0.486957	132	0	1	1	7	17	7:17	7.28333	7	400	1600	44	3	0.931818	47	2	0.957447	44	2	0.954545	46	3	0.934783	44	4	0.909091	39	1	0.974359	41	13	0.682927	43	17	0.604651	57	0.77193	0.824561	0.77193	0.807018	0.77193	0.684211
80_9_18_100	DSC06539.JPG	9	99.55	100	18	80	0.454544	116	1	1	5	9	11	9:11	9.18333	9	200	2000	46	4	0.913043	51	4	0.921569	47	3	0.93617	45	11	0.755556	42	4	0.904762	44	2	0.954545	42	9	0.785714	44	18	0.590909	57	0.807018	0.894737	0.824561	0.789474	0.736842	0.77193
81_3_18_82	DSC07143.JPG	3	81.56	80	18	81	0.82154	215	0	1	3	8	37	8:37	8.61667	8	200	2000	57	1	0.982456	58	1	0.982759	56	1	0.982143	56	5	0.910714	57	1	0.982456	55	2	0.963636	50	5	0.9	53	22	0.584906	60	0.95	0.966667	0.933333	0.933333	0.95	0.916667
82_5_9_56	DSC06100.JPG	5	56.11	60	9	82	0.201506	43	0	2	5	11	46	11:46	11.7667	11	200	2000	52	5	0.903846	53	0	1	49	0	1	55	9	0.836364	51	7	0.862745	47	5	0.893617	48	8	0.833333	51	13	0.745098	58	0.896552	0.913793	0.844828	0.948276	0.87931	0.810345
83_7_34_139	DSC06879.JPG	7	139.43	140	34	83	0.696402	184	0	1	2	8	42	8:42	8.7	8	400	1600	52	5	0.903846	54	3	0.944444	47	2	0.957447	51	18	0.647059	48	6	0.875	47	2	0.957447	45	4	0.911111	48	15	0.6875	59	0.881356	0.915254	0.79661	0.864407	0.813559	0.79661
84_8_27_120	DSC06831.JPG	8	120.19	120	27	84	0.86097	227	0	2	2	7	58	7:58	7.96667	7	400	1600	39	8	0.794872	44	6	0.863636	33	1	0.969697	35	5	0.857143	37	7	0.810811	32	2	0.9375	32	8	0.75	34	17	0.5	55	0.709091	0.8	0.6	0.636364	0.672727	0.581818
85_9_28_115	DSC06961.JPG	9	114.99	120	28	85	0.287157	73	1	1	5	9	24	9:24	9.4	9	200	2000	48	5	0.895833	53	6	0.886792	44	2	0.954545	50	6	0.88	47	7	0.851064	42	3	0.928571	40	12	0.7	47	8	0.829787	57	0.842105	0.929825	0.77193	0.877193	0.824561	0.736842
86_8_32_143	DSC07004.JPG	8	143.08	140	32	86	0.91171	235	0	2	2	8	4	8:4	8.06667	8	400	1600	41	5	0.878049	44	3	0.931818	37	0	1	43	8	0.813953	39	1	0.974359	35	1	0.971429	37	5	0.864865	38	13	0.657895	55	0.745455	0.8	0.672727	0.781818	0.709091	0.636364
87_1_13_118	DSC07353.JPG	1	117.91	120	13	87	0.584199	154	2	0	4	10	55	10:55	10.9167	10	100	2000	52	9	0.826923	56	3	0.946429	50	0	1	55	5	0.909091	53	5	0.90566	51	4	0.921569	47	5	0.893617	50	18	0.64	57	0.912281	0.982456	0.877193	0.964912	0.929825	0.894737
88_5_17_97	DSC06488.JPG	5	96.85	100	17	88	0.0448321	9	1	2	5	11	59	11:59	11.9833	11	200	2000	51	11	0.784314	54	1	0.981481	46	2	0.956522	54	14	0.740741	45	5	0.888889	43	6	0.860465	33	10	0.69697	45	0	1	58	0.87931	0.931034	0.793103	0.931034	0.775862	0.741379
89_7_25_117	DSC06595.JPG	7	117.21	120	25	89	0.20311	46	0	1	2	8	30	8:30	8.5	8	400	1600	55	3	0.945455	56	3	0.946429	54	2	0.962963	55	23	0.581818	53	0	1	51	2	0.960784	51	2	0.960784	52	13	0.75	59	0.932203	0.949153	0.915254	0.932203	0.898305	0.864407
9_10_24_119	DSC07036.JPG	10	118.64	120	24	9	0.920415	238	0	1	1	7	23	7:23	7.38333	7	400	1600	47	10	0.787234	52	7	0.865385	44	1	0.977273	50	2	0.96	48	5	0.895833	39	3	0.923077	42	7	0.833333	45	16	0.644444	57	0.824561	0.912281	0.77193	0.877193	0.842105	0.684211
90_9_19_95	DSC06580.JPG	9	94.76	100	19	90	0.829151	217	1	1	5	9	12	9:12	9.2	9	200	2000	45	4	0.911111	49	3	0.938776	42	0	1	45	17	0.622222	43	1	0.976744	43	2	0.953488	43	2	0.953488	44	14	0.681818	57	0.789474	0.859649	0.736842	0.789474	0.754386	0.754386
91_7_10_63	DSC06057.JPG	7	63.17	60	10	91	0.791605	207	0	1	2	8	11	8:11	8.18333	8	400	1600	55	3	0.945455	57	2	0.964912	55	5	0.909091	55	3	0.945455	52	1	0.980769	50	3	0.94	48	8	0.833333	53	21	0.603774	59	0.932203	0.966102	0.932203	0.932203	0.881356	0.847458
92_5_15_84	DSC06385.JPG	5	84.34	80	15	92	0.207515	50	2	2	5	11	56	11:56	11.9333	11	200	2000	50	4	0.92	57	5	0.912281	50	3	0.94	52	11	0.788462	48	15	0.6875	45	5	0.888889	35	10	0.714286	46	5	0.891304	58	0.862069	0.982759	0.862069	0.896552	0.827586	0.775862
93_10_2_41	DSC05746.JPG	10	40.51	40	2	93	0.463889	120	0	1	1	6	46	6:46	6.76667	6	400	1600	41	2	0.95122	48	7	0.854167	39	0	1	41	22	0.463415	42	2	0.952381	36	1	0.972222	36	4	0.888889	40	8	0.8	57	0.719298	0.842105	0.684211	0.719298	0.736842	0.631579
94_3_2_40	DSC05782.JPG	3	39.72	40	2	94	0.469931	123	0	1	3	7	56	7:56	7.93333	7	200	2000	55	1	0.981818	58	1	0.982759	52	0	1	57	4	0.929825	53	2	0.962264	52	0	1	50	6	0.88	47	22	0.531915	60	0.916667	0.966667	0.866667	0.95	0.883333	0.866667
95_9_8_51	DSC06054.JPG	9	50.83	60	8	95	0.788775	203	1	1	5	8	56	8:56	8.93333	8	200	2000	52	9	0.826923	55	1	0.981818	50	4	0.92	54	6	0.888889	45	12	0.733333	46	4	0.913043	42	17	0.595238	43	14	0.674419	57	0.912281	0.964912	0.877193	0.947368	0.789474	0.807018
96_10_11_79	DSC06346.JPG	10	78.76	80	11	96	0.0241319	5	0	1	1	7	2	7:2	7.03333	7	400	1600	45	9	0.8	47	1	0.978723	42	2	0.952381	46	18	0.608696	42	4	0.904762	41	7	0.829268	43	6	0.860465	43	25	0.418605	57	0.789474	0.824561	0.736842	0.807018	0.736842	0.719298
97_5_2_36	DSC05755.JPG	5	35.94	40	2	97	0.0177712	4	2	2	5	11	34	11:34	11.5667	11	200	2000	39	7	0.820513	55	13	0.763636	31	6	0.806452	39	11	0.717949	27	7	0.740741	34	4	0.882353	28	7	0.75	42	11	0.738095	58	0.672414	0.948276	0.534483	0.672414	0.465517	0.586207
98_7_3_43	DSC05765.JPG	7	43.06	40	3	98	0.354124	83	0	1	2	8	1	8:1	8.01667	8	400	1600	53	5	0.90566	54	1	0.981481	50	0	1	55	17	0.690909	53	4	0.924528	50	3	0.94	45	5	0.888889	50	13	0.74	59	0.898305	0.915254	0.847458	0.932203	0.898305	0.847458
99_7_9_60	DSC06025.JPG	7	60.42	60	9	99	0.846157	224	0	1	2	8	9	8:9	8.15	8	400	1600	55	7	0.872727	59	1	0.983051	55	0	1	54	4	0.925926	54	6	0.888889	42	1	0.97619	39	4	0.897436	48	0	1	59	0.932203	1	0.932203	0.915254	0.915254	0.711864
																																											61	Taux de détection
																																											Moyenne	0.869339	0.90165	0.854463	0.854308	0.832706	0.775754
																																											Ecart-type	0.091766	0.0751089	0.091411	0.0882178	0.101722	0.112155
																																											Minimum	0.527273	0.563636	0.517241	0.563636	0.396552	0.413793
																																											Maximum	1.03333	1.03509	1.03509	1.12281	1.01754	0.966667
																																											Nombre total d'individus comptés	12734	13199	12515	12509	12199	11371
																																											Nombre d'images	252	252	252	252	252	252
																																											Temps total	8h	7h45	8h	8h42	10h	12h39
																																											u(1-α/2)*(EC/(n^0.5))	0.0113302	0.00927358	0.0112864	0.0108921	0.0125595	0.0138476
																																											Limite inférieure de la moyenne	0.858009	0.892377	0.843176	0.843416	0.820146	0.761907
																																											Limite supérieure de la moyenne	0.880669	0.910924	0.865749	0.8652	0.845265	0.789602
																																											α	0.05
																																											1-α/2	0.975
																																											u(1-α/2)	1.96
																																												Taux de certitude
																																											Moyenne	0.877495	0.945916	0.936687	0.769636	0.919101	0.904678
																																											Ecart-type	0.0652588	0.0422382	0.0551009	0.127237	0.0598381	0.0666552
																																											Minimum	0.612245	0.763636	0.705882	0.27907	0.609756	0.702128
																																											Maximum	1	1	1	1	1	1
																																											Nombre total d'individus comptés	12734	13199	12515	12509	12199	11371
																																											Nombre d'images	252	252	252	252	252	252
																																											u(1-α/2)*(EC/(n^1/2))	0.0080574	0.00521508	0.00680322	0.0157097	0.00738811	0.00822981
																																											Limite inférieure de la moyenne	0.869437	0.940701	0.929883	0.753926	0.911713	0.896449
																																											Limite supérieure de la moyenne	0.885552	0.951131	0.94349	0.785346	0.926489	0.912908
																																											α	0.05
																																											1-α/2	0.975
																																											u(1-α/2)	1.96
[truncated: 26 more columns]

## Sheet: Validation dataset
		Theoritical
	Total counts 1 exp observer	fac1 experienced obs	fac2 experienced obs		Factor 1			Factor 2
		1,156 (1,146;1,126)	1,22 (1,207;1,232)
		0.865052	0.819672		0.843249			0.808114
Flight1	138	1.156	1.22
5777-8	117	135.252	142.74		-0.019913	-21		-0.00875	-27
5834-5	110	127.16	134.2		-0.0785507	-28		-0.0680556	-34
5897-8	113	130.628	137.86		-0.0534203	-25		-0.0426389	-31
5952-3	118	136.408	143.96		-0.0115362	-20		-0.000277778	-26
DSC06014.JPG	123	142.188	150.06		0.0303478	-15		0.0420833	-21
DSC06067.JPG	112	129.472	136.64		-0.0617971	-26		-0.0511111	-32
DSC06126.JPG	120	138.72	146.4		0.00521739	-18		0.0166667	-24
DSC06181.JPG	114	131.784	139.08		-0.0450435	-24		-0.0341667	-30
DSC06240.JPG	117	135.252	142.74		-0.019913	-21		-0.00875	-27
DSC06298.JPG	116	134.096	141.52		-0.0282899	-22		-0.0172222	-28
DSC06360.JPG	125	144.5	152.5		0.0471014	-13		0.0590278	-19
DSC06418.JPG	121	139.876	147.62		0.0135942	-17		0.0251389	-23
DSC06474.JPG	126	145.656	153.72		0.0554783	-12		0.0675	-18
DSC06532.JPG	121	139.876	147.62		0.0135942	-17		0.0251389	-23
DSC06594.JPG	119	137.564	145.18		-0.00315942	-19		0.00819444	-25
DSC06711.JPG	114	131.784	139.08		-0.0450435	-24		-0.0341667	-30
DSC06761.JPG	106	122.536	129.32		-0.112058	-32		-0.101944	-38
DSC06825.JPG	107	123.692	130.54		-0.103681	-31		-0.0934722	-37
DSC06875.JPG	112	129.472	136.64		-0.0617971	-26		-0.0511111	-32
Flight2	144				0.657407
5765-6	93	107.508	113.46		-0.253417	-51		-0.212083
5821-2	87	100.572	106.14		-0.301583	-57		-0.262917
5887-8	106	122.536	129.32		-0.149056	-38		-0.101944
DSC05944.JPG	74	85.544	90.28		-0.405944	-70		-0.373056
DSC06008.JPG	82	94.792	100.04		-0.341722	-62		-0.305278
DSC06066.JPG	91	105.196	111.02		-0.269472	-53		-0.229028
DSC06132.JPG	93	107.508	113.46		-0.253417	-51		-0.212083
DSC06187.JPG	87	100.572	106.14		-0.301583	-57		-0.262917
DSC06251.JPG	122	141.032	148.84		-0.0206111	-22		0.0336111
DSC06307.JPG	80	92.48	97.6		-0.357778	-64		-0.322222
DSC06369.JPG	143	165.308	174.46		0.147972	-1		0.211528
DSC06421.JPG	92	106.352	112.24		-0.261444	-52		-0.220556
DSC06483.JPG	85	98.26	103.7		-0.317639	-59		-0.279861
DSC06534.JPG	73	84.388	89.06		-0.413972	-71		-0.381528
DSC06654.JPG	112	129.472	136.64		-0.100889	-32		-0.0511111
